# Supplementary material for: Surveillance and phylogenetic analysis of a pathogenic bacterium candidate in nasal discharge from children
Source: Microbiol Spectr. 2024 May 24;12(7):e00566-24. doi: 10.1128/spectrum.00566-24 (PMC11218501; doi:10.1128/spectrum.00566-24)
Supplement: Supplemental material — Table S1. [file spectrum.00566-24-s0001.xlsx]

## Sheet: Sheet1
Table S1. Clinical information of subjects and the results of IOLA-specific PCR analysis
Date	Sample name	Age	Sex （Male=0, Female=1）	Diagnosis	Fever （＜38℃=0, ≧Acute 38℃=1）	Antibiotial drug （not use=0, use=1）	PCR （negative=0, positive=1）	Phylotype
2018-01-01	S0081	0	1	Acute respiratory tract inflammation	0	0	0
2018-01-01	S0082	1	0	Acute pneumonia	0	1	0
2018-01-01	S0083	3	1	Acute pneumonia	0	1	0
2018-01-01	S0084	1	1	Acute respiratory tract inflammation	0	0	0
2018-01-01	S0085	1	0	Acute respiratory tract inflammation	0	0	0
2018-01-01	S0086	3	0	Acute respiratory tract inflammation	0	0	0
2018-01-01	S0087	12	1	Acute respiratory tract inflammation	0	0	0
2018-01-01	S0088	1	1	Acute respiratory tract inflammation	0	0	0
2018-01-01	S0089	0	1	Acute respiratory tract inflammation	0	0	0
2018-01-01	S0090	0	1	Acute respiratory tract inflammation	0	0	0
2018-01-01	S0091	0	1	Acute respiratory tract inflammation	0	0	0
2018-01-01	S0092	0	0	Respiratory syncytial virus infection	0	0	0
2018-01-01	S0093	2	0	Acute respiratory tract inflammation	0	0	0
2018-01-01	S0094	1	1	Acute respiratory tract inflammation	0	0	0
2018-01-01	S0095	1	1	Acute respiratory tract inflammation	0	0	0
2018-01-01	S0096	1	0	Acute respiratory tract inflammation	0	0	0
2018-01-01	S0097	1	0	Acute respiratory tract inflammation	0	0	0
2018-01-01	S0098	1	1	Acute respiratory tract inflammation	0	0	0
2018-01-01	S0099	3	0	Streptococcal infection	0	0	0
2018-01-01	S0100	0	1	Acute respiratory tract inflammation	0	0	0
2018-01-01	S0101	6	0	Acute respiratory tract inflammation	0	0	1	2
2018-01-01	S0102	1	1	Acute respiratory tract inflammation	0	0	0
2018-01-01	S0103	2	1	Acute respiratory tract inflammation	0	0	1	1
2018-01-01	S0104	2	1	Acute respiratory tract inflammation	0	0	0
2018-01-01	S0105	3	0	Influenza virus infection	0	0	0
2018-01-01	S0106	0	1	Acute respiratory tract inflammation	0	0	1	1
2018-01-01	S0107	1	1	Acute pneumonia	0	0	0
2018-01-01	S0108	2	0	Acute respiratory tract inflammation	1	0	0
2018-01-01	S0109	2	1	Acute respiratory tract inflammation	0	0	0
2018-01-01	S0110	1	0	Respiratory syncytial virus infection	1	0	0
2018-01-01	S0111	1	0	Acute respiratory tract inflammation	0	0	0
2018-01-01	S0112	2	0	Acute respiratory tract inflammation	0	0	0
2018-01-01	S0113	0	1	Acute respiratory tract inflammation	0	0	0
2018-01-01	S0114	0	0	Acute respiratory tract inflammation	0	0	0
2018-01-01	S0115	1	1	Acute respiratory tract inflammation	0	0	0
2018-01-01	S0116	0	0	Acute respiratory tract inflammation	1	0	0
2018-01-01	S0117	0	1	Acute respiratory tract inflammation	1	0	0
2018-01-01	S0118	1	1	Acute respiratory tract inflammation	0	1	0
2018-01-01	S0119	2	0	Acute respiratory tract inflammation	0	1	0
2018-01-01	S0120	1	0	Acute respiratory tract inflammation	0	0	0
2018-02-01	S0121	2	0	Acute respiratory tract inflammation	0	1	0
2018-02-01	S0122	2	0	Influenza virus infection	0	0	0
2018-02-01	S0123	0	0	Acute respiratory tract inflammation	0	1	0
2018-02-01	S0124	1	0	Acute respiratory tract inflammation	0	0	0
2018-02-01	S0125	0	0	Acute respiratory tract inflammation	0	0	0
2018-02-01	S0126	0	0	Acute respiratory tract inflammation	0	0	0
2018-02-01	S0127	0	0	Acute respiratory tract inflammation	0	0	0
2018-02-01	S0128	1	1	Acute respiratory tract inflammation	0	0	0
2018-02-01	S0129	0	1	Acute respiratory tract inflammation	0	0	0
2018-02-01	S0130	3	1	Acute respiratory tract inflammation	0	0	0
2018-02-01	S0131	1	0	Acute respiratory tract inflammation	1	0	0
2018-02-01	S0132	1	1	Influenza virus infection	0	0	0
2018-02-01	S0133	1	0	Acute respiratory tract inflammation	0	0	0
2018-02-01	S0134	0	1	Acute respiratory tract inflammation	0	0	0
2018-02-01	S0135	4	1	Acute respiratory tract inflammation	0	0	0
2018-02-01	S0136	1	1	Influenza virus infection	0	0	0
2018-02-01	S0137	3	1	Acute respiratory tract inflammation	0	0	0
2018-02-01	S0138	0	0	Acute respiratory tract inflammation	0	0	0
2018-02-01	S0139	5	1	Acute respiratory tract inflammation	0	0	0
2018-02-01	S0140	0	1	Acute respiratory tract inflammation	0	0	0
2018-02-01	S0141	0	0	Adenovirus infection	0	0	0
2018-02-01	S0142	2	1	Acute respiratory tract inflammation	0	1	1	2
2018-02-01	S0143	2	1	Acute respiratory tract inflammation	0	1	1	1
2018-02-01	S0144	5	0	Acute respiratory tract inflammation	0	0	0
2018-02-01	S0145	1	0	Acute respiratory tract inflammation	0	0	0
2018-02-01	S0146	2	0	Acute respiratory tract inflammation	0	1	0
2018-02-01	S0147	1	1	Acute pneumonia	0	1	0
2018-02-01	S0148	3	0	Acute respiratory tract inflammation	0	0	0
2018-02-01	S0149	0	0	Acute respiratory tract inflammation	0	0	0
2018-02-01	S0150	1	1	Acute respiratory tract inflammation	0	0	0
2018-02-01	S0151	2	0	Acute respiratory tract inflammation	0	0	0
2018-02-01	S0152	0	1	Acute respiratory tract inflammation	0	0	1	1
2018-02-01	S0153	3	1	Acute respiratory tract inflammation	0	0	0
2018-02-01	S0154	0	0	Acute respiratory tract inflammation	1	0	0
2018-02-01	S0155	2	1	Acute respiratory tract inflammation	0	0	0
2018-02-01	S0156	0	1	Acute respiratory tract inflammation	0	0	0
2018-02-01	S0157	0	0	Acute respiratory tract inflammation	0	0	0
2018-02-01	S0158	2	1	Acute pneumonia	0	1	0
2018-02-01	S0159	1	1	Acute respiratory tract inflammation	0	0	0
2018-02-01	S0160	4	0	Acute respiratory tract inflammation	0	0	0
2018-03-01	S0161	7	0	Allergic rhinitis	0	0	0
2018-03-01	S0162	2	1	Acute respiratory tract inflammation	0	0	1	1
2018-03-01	S0163	1	1	Acute respiratory tract inflammation	0	0	0
2018-03-01	S0164	2	1	Acute respiratory tract inflammation	0	0	0
2018-03-01	S0165	3	0	Acute respiratory tract inflammation	0	0	1	1
2018-03-01	S0166	0	0	Acute respiratory tract inflammation	0	0	0
2018-03-01	S0167	4	1	Acute respiratory tract inflammation	0	0	0
2018-03-01	S0168	3	0	Acute respiratory tract inflammation	0	0	0
2018-03-01	S0169	3	1	Acute respiratory tract inflammation	0	0	0
2018-03-01	S0170	2	1	Acute respiratory tract inflammation	0	0	0
2018-03-01	S0171	1	0	Acute respiratory tract inflammation	0	1	0
2018-03-01	S0172	1	1	Acute respiratory tract inflammation	0	0	1	5
2018-03-01	S0173	0	0	Acute respiratory tract inflammation	0	0	0
2018-03-01	S0174	6	0	Acute respiratory tract inflammation	0	0	0
2018-03-01	S0175	3	0	Acute respiratory tract inflammation	0	0	0
2018-03-01	S0176	0	0	Acute respiratory tract inflammation	0	0	0
2018-03-01	S0177	0	1	Acute respiratory tract inflammation	0	0	0
2018-03-01	S0178	0	0	Acute respiratory tract inflammation	0	0	1	4
2018-03-01	S0179	2	1	Acute respiratory tract inflammation	0	0	1	5
2018-03-01	S0180	0	1	Acute respiratory tract inflammation	0	0	0
2018-03-01	S0181	0	1	Others	0	0	0
2018-03-01	S0182	1	0	Acute respiratory tract inflammation	1	0	0
2018-03-01	S0183	1	1	Acute respiratory tract inflammation	0	0	0
2018-03-01	S0184	0	1	Acute respiratory tract inflammation	0	0	0
2018-03-01	S0185	8	1	Influenza virus infection	0	0	0
2018-03-01	S0186	2	1	Acute respiratory tract inflammation	0	0	0
2018-03-01	S0187	0	0	Acute respiratory tract inflammation	0	0	0
2018-03-01	S0188	0	1	Acute respiratory tract inflammation	0	0	0
2018-03-01	S0189	1	0	Acute respiratory tract inflammation	0	1	0
2018-03-01	S0190	2	1	Acute respiratory tract inflammation	0	1	0
2018-03-01	S0191	0	0	Acute respiratory tract inflammation	0	0	0
2018-03-01	S0192	1	1	Acute respiratory tract inflammation	0	0	0
2018-03-01	S0193	0	1	Acute respiratory tract inflammation	0	0	0
2018-03-01	S0194	0	0	Acute respiratory tract inflammation	0	0	0
2018-03-01	S0195	0	0	Acute respiratory tract inflammation	0	0	1	3
2018-03-01	S0196	6	0	Acute respiratory tract inflammation	0	0	1	2
2018-03-01	S0197	1	1	Influenza virus infection	0	0	1	3
2018-03-01	S0198	1	1	Acute respiratory tract inflammation	1	0	0
2018-03-01	S0199	7	1	Acute respiratory tract inflammation	0	0	0
2018-03-01	S0200	5	1	Acute respiratory tract inflammation	0	1	0
2018-03-01	S0201	3	1	Acute respiratory tract inflammation	0	1	0
2018-03-01	S0202	3	1	Acute respiratory tract inflammation	0	1	0
2018-04-01	S0203	0	1	Acute respiratory tract inflammation	0	0	0
2018-04-01	S0204	0	1	Acute respiratory tract inflammation	0	0	0
2018-04-01	S0205	0	1	Acute respiratory tract inflammation	0	0	0
2018-04-01	S0206	1	1	Acute respiratory tract inflammation	0	0	0
2018-04-01	S0207	1	0	Acute respiratory tract inflammation	0	0	0
2018-04-01	S0208	1	1	Acute respiratory tract inflammation	0	1	0
2018-04-01	S0209	2	1	Acute respiratory tract inflammation	0	0	0
2018-04-01	S0210	1	0	Acute respiratory tract inflammation	0	0	0
2018-04-01	S0211	1	1	Acute respiratory tract inflammation	0	0	0
2018-04-01	S0212	0	1	Acute respiratory tract inflammation	0	0	0
2018-04-01	S0213	1	0	Acute respiratory tract inflammation	1	0	0
2018-04-01	S0214	0	0	Acute respiratory tract inflammation	0	0	0
2018-04-01	S0215	1	0	Acute respiratory tract inflammation	0	0	0
2018-04-01	S0216	2	1	Acute respiratory tract inflammation	0	0	0
2018-04-01	S0217	0	0	Acute respiratory tract inflammation	0	0	0
2018-04-01	S0218	0	1	Acute respiratory tract inflammation	0	0	0
2018-04-01	S0219	3	0	Acute respiratory tract inflammation	0	0	0
2018-04-01	S0220	2	1	Acute respiratory tract inflammation	0	0	0
2018-04-01	S0221	0	0	Acute respiratory tract inflammation	0	0	0
2018-04-01	S0222	2	0	Acute respiratory tract inflammation	0	1	0
2018-04-01	S0223	1	0	Acute respiratory tract inflammation	1	0	0
2018-04-01	S0224	1	0	Acute respiratory tract inflammation	0	0	0
2018-04-01	S0225	1	1	Acute respiratory tract inflammation	0	0	0
2018-04-01	S0226	3	1	Acute respiratory tract inflammation	0	0	0
2018-04-01	S0227	1	0	Acute respiratory tract inflammation	1	0	0
2018-04-01	S0228	0	0	Acute respiratory tract inflammation	0	0	0
2018-04-01	S0229	2	0	Acute respiratory tract inflammation	0	0	0
2018-04-01	S0230	0	1	Acute respiratory tract inflammation	0	0	0
2018-04-01	S0231	1	0	Acute respiratory tract inflammation	0	0	0
2018-04-01	S0232	0	1	Acute respiratory tract inflammation	0	0	0
2018-04-01	S0233	2	0	Acute respiratory tract inflammation	0	0	0
2018-04-01	S0234	1	1	Acute respiratory tract inflammation	0	0	0
2018-04-01	S0235	5	1	Acute respiratory tract inflammation	0	0	0
2018-04-01	S0236	1	1	Acute respiratory tract inflammation	0	0	0
2018-04-01	S0237	3	0	Acute respiratory tract inflammation	0	0	0
2018-04-01	S0238	1	1	Acute respiratory tract inflammation	0	1	0
2018-04-01	S0239	1	0	Acute respiratory tract inflammation	0	0	0
2018-04-01	S0240	1	0	Acute respiratory tract inflammation	0	1	0
2018-05-01	S0241	0	1	Others	0	0	0
2018-05-01	S0242	2	1	Acute respiratory tract inflammation	0	0	0
2018-05-01	S0243	3	0	Acute respiratory tract inflammation	0	0	0
2018-05-01	S0244	0	1	Acute respiratory tract inflammation	0	0	0
2018-05-01	S0245	1	0	Acute respiratory tract inflammation	1	0	0
2018-05-01	S0246	2	0	Acute respiratory tract inflammation	0	0	0
2018-05-01	S0247	1	0	Acute respiratory tract inflammation	0	0	0
2018-05-01	S0248	1	1	Acute pneumonia	0	1	0
2018-05-01	S0249	0	1	Acute respiratory tract inflammation	0	0	0
2018-05-01	S0250	0	0	Acute pneumonia	0	0	0
2018-05-01	S0251	0	0	Acute respiratory tract inflammation	0	1	0
2018-05-01	S0252	0	1	Acute respiratory tract inflammation	0	0	0
2018-05-01	S0253	0	0	Acute respiratory tract inflammation	0	0	0
2018-05-01	S0254	6	0	Acute respiratory tract inflammation	0	0	0
2018-05-01	S0255	0	1	Acute respiratory tract inflammation	0	0	0
2018-05-01	S0256	0	1	Acute respiratory tract inflammation	0	0	0
2018-05-01	S0257	3	1	Acute respiratory tract inflammation	0	0	0
2018-05-01	S0258	1	0	Acute respiratory tract inflammation	1	0	0
2018-05-01	S0259	2	0	Acute respiratory tract inflammation	0	1	0
2018-05-01	S0260	3	1	Acute respiratory tract inflammation	0	0	0
2018-05-01	S0261	3	1	Acute respiratory tract inflammation	0	0	0
2018-05-01	S0262	0	0	Acute respiratory tract inflammation	0	0	0
2018-05-01	S0263	2	1	Acute respiratory tract inflammation	0	0	0
2018-05-01	S0264	4	0	Acute respiratory tract inflammation	0	0	0
2018-05-01	S0265	2	0	Acute respiratory tract inflammation	0	0	0
2018-05-01	S0266	1	0	Acute respiratory tract inflammation	0	1	0
2018-05-01	S0267	2	1	Influenza virus infection	0	0	0
2018-05-01	S0268	1	0	Acute respiratory tract inflammation	0	0	0
2018-05-01	S0269	3	1	Acute respiratory tract inflammation	0	0	0
2018-05-01	S0270	0	1	Acute respiratory tract inflammation	0	0	0
2018-05-01	S0271	0	0	Acute respiratory tract inflammation	0	0	0
2018-05-01	S0272	1	1	Acute respiratory tract inflammation	0	0	0
2018-05-01	S0273	1	1	Acute respiratory tract inflammation	0	0	0
2018-05-01	S0274	1	0	Acute respiratory tract inflammation	0	0	0
2018-05-01	S0275	1	1	Acute respiratory tract inflammation	0	0	0
2018-05-01	S0276	2	1	Acute respiratory tract inflammation	0	0	0
2018-05-01	S0277	2	1	Acute respiratory tract inflammation	0	0	0
2018-05-01	S0278	1	0	Acute respiratory tract inflammation	1	0	1	2
2018-05-01	S0279	1	0	Acute respiratory tract inflammation	0	0	0
2018-05-01	S0280	0	0	Acute respiratory tract inflammation	0	0	0
2018-06-01	S0281	1	1	Acute respiratory tract inflammation	0	0	0
2018-06-01	S0282	0	0	Acute respiratory tract inflammation	0	0	0
2018-06-01	S0283	0	1	Acute respiratory tract inflammation	0	0	0
2018-06-01	S0284	1	0	Acute respiratory tract inflammation	0	0	0
2018-06-01	S0285	2	0	Acute respiratory tract inflammation	0	0	0
2018-06-01	S0286	1	1	Acute respiratory tract inflammation	0	0	0
2018-06-01	S0287	1	1	Acute respiratory tract inflammation	0	0	0
2018-06-01	S0288	1	0	Acute respiratory tract inflammation	0	0	0
2018-06-01	S0289	0	1	Acute respiratory tract inflammation	0	0	0
2018-06-01	S0290	0	0	Acute respiratory tract inflammation	0	0	0
2018-06-01	S0291	0	1	Respiratory syncytial virus infection	0	0	0
2018-06-01	S0292	0	0	Acute respiratory tract inflammation	0	0	0
2018-06-01	S0293	3	0	Acute respiratory tract inflammation	0	0	0
2018-06-01	S0294	1	1	Acute respiratory tract inflammation	0	0	0
2018-06-01	S0295	0	0	Acute respiratory tract inflammation	0	0	0
2018-06-01	S0296	1	1	Acute respiratory tract inflammation	0	0	0
2018-06-01	S0297	2	0	Acute respiratory tract inflammation	0	0	0
2018-06-01	S0298	3	0	Acute respiratory tract inflammation	0	0	0
2018-06-01	S0299	0	1	Acute respiratory tract inflammation	0	0	0
2018-06-01	S0300	2	0	Acute respiratory tract inflammation	0	0	0
2018-06-01	S0301	1	0	Acute respiratory tract inflammation	0	1	0
2018-06-01	S0302	0	0	Acute respiratory tract inflammation	0	0	1	4
2018-06-01	S0303	0	0	Acute respiratory tract inflammation	0	0	0
2018-06-01	S0304	0	1	Acute respiratory tract inflammation	0	1	0
2018-06-01	S0305	0	1	Acute pneumonia	0	0	0
2018-06-01	S0306	1	1	Acute pneumonia	0	0	0
2018-06-01	S0307	0	0	Acute respiratory tract inflammation	0	0	0
2018-06-01	S0308	0	0	Acute respiratory tract inflammation	0	0	0
2018-06-01	S0309	0	0	Acute respiratory tract inflammation	0	0	0
2018-06-01	S0307	0	0	Acute respiratory tract inflammation	0	0	0
2018-06-01	S0311	2	0	Acute respiratory tract inflammation	0	0	0
2018-06-01	S0312	1	1	Acute respiratory tract inflammation	0	0	0
2018-06-01	S0313	1	1	Acute respiratory tract inflammation	0	0	0
2018-06-01	S0314	0	1	Acute respiratory tract inflammation	0	0	0
2018-06-01	S0315	2	0	Acute respiratory tract inflammation	1	0	0
2018-06-01	S0316	0	1	Acute respiratory tract inflammation	0	0	0
2018-06-01	S0317	3	1	Acute respiratory tract inflammation	0	0	0
2018-06-01	S0318	3	1	Acute respiratory tract inflammation	0	0	0
2018-06-01	S0319	1	1	Acute respiratory tract inflammation	0	0	0
2018-07-01	S0320	0	0	Acute respiratory tract inflammation	0	0	0
2018-07-01	S0321	0	1	Acute respiratory tract inflammation	0	0	0
2018-07-01	S0322	0	0	Acute respiratory tract inflammation	0	0	0
2018-07-01	S0323	1	1	Acute respiratory tract inflammation	0	0	0
2018-07-01	S0324	2	1	Acute respiratory tract inflammation	0	0	0
2018-07-01	S0325	0	0	Acute respiratory tract inflammation	0	0	0
2018-07-01	S0326	1	0	Acute respiratory tract inflammation	0	0	0
2018-07-01	S0327	0	1	Acute respiratory tract inflammation	0	0	0
2018-07-01	S0328	1	1	Acute respiratory tract inflammation	0	0	1	2
2018-07-01	S0329	2	0	Streptococcal infection	1	0	0
2018-07-01	S0330	0	1	Acute respiratory tract inflammation	0	0	0
2018-07-01	S0331	2	1	Acute respiratory tract inflammation	0	0	1	2
2018-07-01	S0332	1	1	Acute respiratory tract inflammation	0	0	0
2018-07-01	S0333	0	1	Acute respiratory tract inflammation	0	0	0
2018-07-01	S0334	1	1	Acute respiratory tract inflammation	0	0	0
2018-07-01	S0335	0	1	Acute respiratory tract inflammation	1	0	0
2018-07-01	S0336	0	1	Acute respiratory tract inflammation	0	0	0
2018-07-01	S0337	0	1	Acute respiratory tract inflammation	0	0	0
2018-07-01	S0338	3	1	Acute respiratory tract inflammation	0	0	0
2018-07-01	S0339	0	0	Acute respiratory tract inflammation	0	0	0
2018-07-01	S0340	3	0	Acute respiratory tract inflammation	0	0	1	1
2018-07-01	S0341	0	1	Acute respiratory tract inflammation	0	1	0
2018-07-01	S0342	2	0	Acute respiratory tract inflammation	0	1	0
2018-07-01	S0343	3	0	Acute respiratory tract inflammation	0	0	0
2018-07-01	S0344	3	0	Acute respiratory tract inflammation	0	0	0
2018-07-01	S0345	0	0	Acute respiratory tract inflammation	0	0	0
2018-07-01	S0346	0	0	Acute respiratory tract inflammation	0	0	0
2018-07-01	S0347	2	1	Acute respiratory tract inflammation	1	0	0
2018-07-01	S0348	0	0	Acute respiratory tract inflammation	0	0	0
2018-07-01	S0349	0	0	Acute respiratory tract inflammation	0	0	0
2018-07-01	S0350	0	0	Acute respiratory tract inflammation	0	0	0
2018-07-01	S0351	1	0	Acute respiratory tract inflammation	0	0	0
2018-07-01	S0352	0	1	Acute respiratory tract inflammation	0	0	0
2018-07-01	S0353	1	1	Acute respiratory tract inflammation	0	0	0
2018-07-01	S0354	0	0	Acute respiratory tract inflammation	0	0	0
2018-07-01	S0355	2	0	Acute respiratory tract inflammation	0	0	1	4
2018-07-01	S0356	4	1	Acute respiratory tract inflammation	0	0	0
2018-07-01	S0357	3	0	Acute respiratory tract inflammation	0	0	0
2018-07-01	S0358	0	0	Acute respiratory tract inflammation	0	0	0
2018-07-01	S0359	1	0	Acute respiratory tract inflammation	0	0	0
2018-07-01	S0360	1	0	Acute respiratory tract inflammation	0	0	0
2018-08-01	S0361	1	0	Respiratory syncytial virus infection	1	0	0
2018-08-01	S0362	1	1	Respiratory syncytial virus infection	0	1	0
2018-08-01	S0363	0	0	Respiratory syncytial virus infection	0	1	0
2018-08-01	S0364	1	0	Acute respiratory tract inflammation	0	0	0
2018-08-01	S0365	0	1	Acute respiratory tract inflammation	0	0	0
2018-08-01	S0366	1	0	Respiratory syncytial virus infection	0	0	0
2018-08-01	S0367	1	1	Respiratory syncytial virus infection	0	0	0
2018-08-01	S0368	1	0	Respiratory syncytial virus infection	0	1	0
2018-08-01	S0369	1	1	Acute respiratory tract inflammation	0	1	0
2018-08-01	S0370	4	0	Acute respiratory tract inflammation	0	0	0
2018-08-01	S0371	0	0	Acute respiratory tract inflammation	0	0	0
2018-08-01	S0372	1	0	Acute pneumonia	0	0	0
2018-08-01	S0373	1	0	Acute respiratory tract inflammation	0	0	0
2018-08-01	S0374	1	1	Respiratory syncytial virus infection	0	0	0
2018-08-01	S0375	2	0	Respiratory syncytial virus infection	0	0	0
2018-08-01	S0376	3	1	Acute respiratory tract inflammation	0	0	0
2018-08-01	S0377	1	1	Acute pneumonia	0	0	0
2018-08-01	S0378	2	0	Acute respiratory tract inflammation	0	0	0
2018-08-01	S0379	2	1	Acute pneumonia	0	0	0
2018-08-01	S0380	1	1	Acute respiratory tract inflammation	0	0	0
2018-08-01	S0381	1	0	Acute respiratory tract inflammation	0	0	0
2018-08-01	S0382	1	0	Acute respiratory tract inflammation	0	0	0
2018-08-01	S0383	2	1	Acute respiratory tract inflammation	0	0	0
2018-08-01	S0384	0	1	Acute respiratory tract inflammation	0	0	0
2018-08-01	S0385	0	1	Acute respiratory tract inflammation	0	0	0
2018-08-01	S0386	1	0	Acute respiratory tract inflammation	0	0	0
2018-08-01	S0387	0	0	Respiratory syncytial virus infection	0	0	0
2018-08-01	S0388	3	0	Acute respiratory tract inflammation	0	0	1	1
2018-08-01	S0389	2	1	Acute respiratory tract inflammation	0	0	0
2018-08-01	S0390	1	0	Respiratory syncytial virus infection	0	0	0
2018-08-01	S0391	0	0	Respiratory syncytial virus infection	0	0	0
2018-08-01	S0392	3	0	Acute respiratory tract inflammation	0	0	0
2018-08-01	S0393	1	0	Acute respiratory tract inflammation	0	0	0
2018-08-01	S0394	1	1	Acute pneumonia	1	1	0
2018-08-01	S0395	1	1	Respiratory syncytial virus infection	0	0	0
2018-08-01	S0396	0	0	Acute pneumonia	1	0	0
2018-08-01	S0397	1	0	Acute respiratory tract inflammation	1	0	0
2018-08-01	S0398	1	0	Acute pneumonia	1	0	0
2018-08-01	S0399	1	1	Acute respiratory tract inflammation	0	0	0
2018-08-01	S0400	1	1	Acute respiratory tract inflammation	0	0	0
2018-09-01	S0401	1	0	Acute respiratory tract inflammation	0	0	0
2018-09-01	S0402	1	1	Acute respiratory tract inflammation	0	0	0
2018-09-01	S0403	2	1	Acute respiratory tract inflammation	0	0	0
2018-09-01	S0404	0	1	Others	0	0	0
2018-09-01	S0405	2	0	Respiratory syncytial virus infection	1	0	0
2018-09-01	S0406	1	1	Acute respiratory tract inflammation	0	0	0
2018-09-01	S0407	0	1	Respiratory syncytial virus infection	0	0	0
2018-09-01	S0408	0	1	Acute respiratory tract inflammation	0	0	0
2018-09-01	S0409	0	1	Acute respiratory tract inflammation	0	0	0
2018-09-01	S0410	0	0	Acute respiratory tract inflammation	0	0	0
2018-09-01	S0411	1	0	Acute pneumonia	1	0	0
2018-09-01	S0412	2	0	Others	0	0	0
2018-09-01	S0413	2	1	Acute respiratory tract inflammation	0	0	0
2018-09-01	S0414	0	0	Acute respiratory tract inflammation	0	0	0
2018-09-01	S0415	0	0	Respiratory syncytial virus infection	0	0	0
2018-09-01	S0416	6	0	Acute respiratory tract inflammation	0	0	1	1
2018-09-01	S0417	0	1	Acute respiratory tract inflammation	0	0	0
2018-09-01	S0418	0	0	Respiratory syncytial virus infection	0	0	0
2018-09-01	S0419	1	1	Respiratory syncytial virus infection	1	0	0
2018-09-01	S0420	1	1	Acute respiratory tract inflammation	0	0	0
2018-09-01	S0421	0	0	Acute respiratory tract inflammation	0	0	0
2018-09-01	S0422	3	1	Acute respiratory tract inflammation	0	0	0
2018-09-01	S0423	1	0	Acute respiratory tract inflammation	0	0	0
2018-09-01	S0424	0	0	Acute respiratory tract inflammation	0	0	0
2018-09-01	S0425	1	1	Respiratory syncytial virus infection	0	1	0
2018-09-01	S0426	1	1	Acute respiratory tract inflammation	0	0	0
2018-09-01	S0427	0	0	Acute respiratory tract inflammation	0	0	0
2018-09-01	S0428	1	0	Acute respiratory tract inflammation	1	0	0
2018-09-01	S0429	0	0	Acute respiratory tract inflammation	1	0	0
2018-09-01	S0430	1	0	Acute respiratory tract inflammation	0	0	0
2018-09-01	S0431	1	0	Acute respiratory tract inflammation	0	0	0
2018-09-01	S0432	1	0	Acute respiratory tract inflammation	1	0	0
2018-09-01	S0433	0	0	Respiratory syncytial virus infection	0	0	0
2018-09-01	S0434	2	1	Acute respiratory tract inflammation	1	0	0
2018-09-01	S0435	1	1	Acute respiratory tract inflammation	0	0	0
2018-09-01	S0436	0	1	Respiratory syncytial virus infection	0	0	0
2018-09-01	S0437	0	1	Respiratory syncytial virus infection	0	1	0
2018-09-01	S0438	0	0	Acute respiratory tract inflammation	0	0	0
2018-09-01	S0439	0	0	Respiratory syncytial virus infection	0	0	0
2018-09-01	S0440	3	1	Others	1	1	0
2018-10-01	S0441	0	0	Acute respiratory tract inflammation	0	0	0
2018-10-01	S0442	1	1	Respiratory syncytial virus infection	0	0	0
2018-10-01	S0443	0	0	Acute respiratory tract inflammation	0	0	0
2018-10-01	S0444	1	1	Acute respiratory tract inflammation	0	0	0
2018-10-01	S0445	2	0	Acute respiratory tract inflammation	0	0	0
2018-10-01	S0446	0	0	Respiratory syncytial virus infection	0	0	0
2018-10-01	S0447	0	0	Acute respiratory tract inflammation	0	0	0
2018-10-01	S0448	0	0	Respiratory syncytial virus infection	0	0	0
2018-10-01	S0449	1	1	Acute respiratory tract inflammation	0	0	0
2018-10-01	S0450	2	0	Acute respiratory tract inflammation	1	0	0
2018-10-01	S0451	1	0	Acute respiratory tract inflammation	0	0	0
2018-10-01	S0452	0	0	Acute respiratory tract inflammation	0	1	0
2018-10-01	S0453	0	0	Acute respiratory tract inflammation	0	1	0
2018-10-01	S0454	3	1	Acute respiratory tract inflammation	0	0	0
2018-10-01	S0455	0	0	Acute respiratory tract inflammation	0	0	0
2018-10-01	S0456	1	1	Acute respiratory tract inflammation	0	0	0
2018-10-01	S0457	2	0	Acute respiratory tract inflammation	0	0	0
2018-10-01	S0458	1	1	Acute respiratory tract inflammation	1	1	0
2018-10-01	S0459	1	0	Acute respiratory tract inflammation	0	1	0
2018-10-01	S0460	1	1	Acute respiratory tract inflammation	0	0	0
2018-10-01	S0461	0	0	Acute respiratory tract inflammation	0	0	0
2018-10-01	S0462	3	1	Acute respiratory tract inflammation	0	0	0
2018-10-01	S0463	0	0	Acute respiratory tract inflammation	1	0	0
2018-10-01	S0464	7	0	Acute respiratory tract inflammation	0	0	0
2018-10-01	S0465	1	0	Respiratory syncytial virus infection	0	0	0
2018-10-01	S0466	1	0	Acute respiratory tract inflammation	0	0	0
2018-10-01	S0467	2	0	Acute pneumonia	0	1	0
2018-10-01	S0468	0	0	Acute respiratory tract inflammation	0	0	0
2018-10-01	S0469	1	0	Acute respiratory tract inflammation	0	0	0
2018-10-01	S0470	0	0	Acute respiratory tract inflammation	0	0	0
2018-10-01	S0471	1	0	Acute respiratory tract inflammation	0	0	0
2018-10-01	S0472	2	1	Acute respiratory tract inflammation	0	0	0
2018-10-01	S0473	0	1	Acute respiratory tract inflammation	0	0	0
2018-10-01	S0474	3	1	Acute respiratory tract inflammation	0	0	0
2018-10-01	S0475	2	0	Acute respiratory tract inflammation	0	0	0
2018-10-01	S0476	2	0	Acute respiratory tract inflammation	0	0	0
2018-10-01	S0477	1	1	Acute respiratory tract inflammation	0	0	0
2018-10-01	S0478	0	1	Acute respiratory tract inflammation	0	0	0
2018-10-01	S0479	0	1	Acute respiratory tract inflammation	0	0	0
2018-10-01	S0480	0	1	Acute respiratory tract inflammation	0	0	0
2018-11-01	S0481	0	0	Acute respiratory tract inflammation	0	0	0
2018-11-01	S0482	2	0	Acute pneumonia	0	0	0
2018-11-01	S0483	0	1	Acute respiratory tract inflammation	0	0	0
2018-11-01	S0484	1	1	Acute respiratory tract inflammation	0	0	0
2018-11-01	S0485	2	0	Acute respiratory tract inflammation	0	0	0
2018-11-01	S0486	0	0	Respiratory syncytial virus infection	0	0	0
2018-11-01	S0487	1	1	Acute respiratory tract inflammation	0	0	0
2018-11-01	S0488	1	0	Acute respiratory tract inflammation	0	0	0
2018-11-01	S0489	3	0	Acute respiratory tract inflammation	0	0	0
2018-11-01	S0490	0	0	Acute respiratory tract inflammation	0	0	0
2018-11-01	S0491	1	0	Acute respiratory tract inflammation	0	0	0
2018-11-01	S0492	6	0	Acute respiratory tract inflammation	0	0	0
2018-11-01	S0493	3	1	Acute respiratory tract inflammation	0	0	0
2018-11-01	S0494	3	1	Acute respiratory tract inflammation	0	0	0
2018-11-01	S0495	2	0	Acute respiratory tract inflammation	0	0	0
2018-11-01	S0496	0	0	Acute respiratory tract inflammation	0	0	0
2018-11-01	S0497	0	0	Acute respiratory tract inflammation	0	0	0
2018-11-01	S0498	0	1	Acute respiratory tract inflammation	0	0	1	5
2018-11-01	S0499	0	1	Acute respiratory tract inflammation	0	1	0
2018-11-01	S0500	0	0	Acute respiratory tract inflammation	0	0	0
2018-11-01	S0501	1	0	Acute respiratory tract inflammation	0	0	0
2018-11-01	S0502	1	0	Acute respiratory tract inflammation	0	0	0
2018-11-01	S0503	0	1	Acute respiratory tract inflammation	0	0	0
2018-11-01	S0504	0	1	Acute respiratory tract inflammation	0	0	0
2018-11-01	S0505	1	1	Acute respiratory tract inflammation	0	0	0
2018-11-01	S0506	1	1	Acute respiratory tract inflammation	1	0	0
2018-11-01	S0507	1	1	Acute respiratory tract inflammation	0	0	0
2018-11-01	S0508	0	1	Acute respiratory tract inflammation	0	0	0
2018-11-01	S0509	1	0	Acute respiratory tract inflammation	0	0	0
2018-11-01	S0510	5	0	Acute respiratory tract inflammation	0	0	0
2018-11-01	S0511	1	0	Acute respiratory tract inflammation	0	0	0
2018-11-01	S0512	0	0	Acute respiratory tract inflammation	0	0	0
2018-11-01	S0513	0	0	Others	0	0	0
2018-11-01	S0514	1	1	Acute respiratory tract inflammation	0	0	0
2018-11-01	S0515	0	1	Acute respiratory tract inflammation	0	0	0
2018-11-01	S0516	0	1	Acute respiratory tract inflammation	0	0	0
2018-11-01	S0517	5	0	Allergic rhinitis	0	0	0
2018-11-01	S0518	1	1	Acute respiratory tract inflammation	0	0	0
2018-11-01	S0519	1	0	Acute respiratory tract inflammation	0	0	0
2018-11-01	S0520	0	1	Acute respiratory tract inflammation	0	0	0
2018-12-01	S0521	1	0	Acute respiratory tract inflammation	0	0	0
2018-12-01	S0522	1	0	Acute respiratory tract inflammation	0	0	0
2018-12-01	S0523	0	1	Acute respiratory tract inflammation	0	0	0
2018-12-01	S0524	5	0	Acute respiratory tract inflammation	0	0	0
2018-12-01	S0525	6	0	Acute respiratory tract inflammation	1	0	0
2018-12-01	S0526	0	0	Acute respiratory tract inflammation	0	0	0
2018-12-01	S0527	0	0	Acute respiratory tract inflammation	0	0	0
2018-12-01	S0528	0	1	Acute respiratory tract inflammation	0	0	0
2018-12-01	S0529	3	0	Acute respiratory tract inflammation	0	0	0
2018-12-01	S0530	1	1	Acute respiratory tract inflammation	0	0	0
2018-12-01	S0531	4	0	Acute respiratory tract inflammation	0	0	0
2018-12-01	S0532	6	1	Acute respiratory tract inflammation	0	0	0
2018-12-01	S0533	3	1	Acute respiratory tract inflammation	0	0	0
2018-12-01	S0534	1	0	Acute respiratory tract inflammation	0	0	0
2018-12-01	S0535	0	0	Acute respiratory tract inflammation	0	0	0
2018-12-01	S0536	0	0	Adenovirus infection	1	0	0
2018-12-01	S0537	0	1	Acute respiratory tract inflammation	1	0	0
2018-12-01	S0538	3	0	Acute respiratory tract inflammation	0	0	0
2018-12-01	S0539	0	0	Acute respiratory tract inflammation	0	0	0
2018-12-01	S0540	1	1	Acute respiratory tract inflammation	0	0	0
2018-12-01	S0541	0	0	Respiratory syncytial virus infection	0	0	0
2018-12-01	S0542	0	0	Acute respiratory tract inflammation	1	0	0
2018-12-01	S0543	0	1	Acute respiratory tract inflammation	0	0	0
2018-12-01	S0544	0	0	Acute respiratory tract inflammation	0	0	0
2018-12-01	S0545	3	1	Acute respiratory tract inflammation	0	0	0
2018-12-01	S0546	0	0	Acute respiratory tract inflammation	0	0	0
2018-12-01	S0547	0	0	Acute respiratory tract inflammation	0	0	0
2018-12-01	S0548	0	0	Acute respiratory tract inflammation	0	0	0
2018-12-01	S0549	0	0	Acute respiratory tract inflammation	0	0	0
2018-12-01	S0550	1	0	Acute respiratory tract inflammation	0	0	0
2018-12-01	S0551	0	0	Others	0	0	0
2018-12-01	S0552	0	0	Acute respiratory tract inflammation	1	0	0
2018-12-01	S0553	2	0	Acute respiratory tract inflammation	0	0	0
2018-12-01	S0554	0	1	Respiratory syncytial virus infection	1	0	0
2018-12-01	S0555	0	1	Acute respiratory tract inflammation	0	0	0
2018-12-01	S0556	1	0	Acute respiratory tract inflammation	0	0	0
2018-12-01	S0557	1	1	Acute respiratory tract inflammation	0	0	0
2018-12-01	S0558	4	0	Acute respiratory tract inflammation	0	0	0
2018-12-01	S0559	2	0	Acute respiratory tract inflammation	0	0	0
2018-12-01	S0560	0	1	Acute respiratory tract inflammation	0	0	0
2019-01-01	S0561	0	1	Others	0	0	0
2019-01-01	S0562	6	1	Influenza virus infection	0	0	0
2019-01-01	S0563	1	0	Acute respiratory tract inflammation	0	0	0
2019-01-01	S0564	2	0	Acute respiratory tract inflammation	0	0	0
2019-01-01	S0565	1	1	Acute respiratory tract inflammation	0	0	0
2019-01-01	S0566	1	1	Acute respiratory tract inflammation	0	0	0
2019-01-01	S0567	2	0	Adenovirus infection	1	0	0
2019-01-01	S0568	1	0	Acute respiratory tract inflammation	0	0	0
2019-01-01	S0569	1	0	Acute respiratory tract inflammation	0	0	0
2019-01-01	S0570	1	0	Acute respiratory tract inflammation	0	0	0
2019-01-01	S0571	0	1	Acute respiratory tract inflammation	0	0	0
2019-01-01	S0572	0	1	Acute respiratory tract inflammation	0	0	0
2019-01-01	S0573	0	0	Influenza virus infection	1	0	0
2019-01-01	S0574	2	1	Acute respiratory tract inflammation	1	0	0
2019-01-01	S0575	1	1	Acute respiratory tract inflammation	0	0	0
2019-01-01	S0576	0	0	Acute respiratory tract inflammation	0	0	0
2019-01-01	S0577	1	0	Acute respiratory tract inflammation	0	0	0
2019-01-01	S0578	2	1	Acute pneumonia	0	0	0
2019-01-01	S0579	1	0	Acute respiratory tract inflammation	0	0	0
2019-01-01	S0580	1	1	Acute respiratory tract inflammation	0	0	0
2019-01-01	S0581	1	1	Acute respiratory tract inflammation	0	0	0
2019-01-01	S0582	1	1	Influenza virus infection	0	0	0
2019-01-01	S0583	1	1	Acute respiratory tract inflammation	0	0	0
2019-01-01	S0584	1	1	Acute respiratory tract inflammation	0	0	0
2019-01-01	S0585	2	0	Acute respiratory tract inflammation	0	0	0
2019-01-01	S0586	2	1	Acute respiratory tract inflammation	0	0	0
2019-01-01	S0587	1	1	Others	0	0	0
2019-01-01	S0588	0	0	Acute respiratory tract inflammation	0	0	0
2019-01-01	S0589	1	1	Acute respiratory tract inflammation	0	0	0
2019-01-01	S0590	1	0	Acute respiratory tract inflammation	1	0	0
2019-01-01	S0591	6	1	Acute respiratory tract inflammation	0	0	0
2019-01-01	S0592	2	1	Acute respiratory tract inflammation	0	0	0
2019-01-01	S0593	0	0	Respiratory syncytial virus infection	1	0	0
2019-01-01	S0594	1	0	Acute respiratory tract inflammation	1	0	0
2019-01-01	S0595	0	1	Influenza virus infection	0	0	0
2019-01-01	S0596	6	0	Acute respiratory tract inflammation	0	0	0
2019-01-01	S0597	1	0	Acute respiratory tract inflammation	0	0	0
2019-01-01	S0598	2	0	Acute respiratory tract inflammation	0	0	0
2019-01-01	S0599	2	0	Acute respiratory tract inflammation	0	0	0
2019-01-01	S0600	6	0	Acute respiratory tract inflammation	0	1	0
2019-02-01	S0601	1	0	Influenza virus infection	0	0	0
2019-02-01	S0602	0	1	Acute respiratory tract inflammation	0	0	0
2019-02-01	S0603	3	0	Acute respiratory tract inflammation	0	0	0
2019-02-01	S0604	6	0	Influenza virus infection	0	0	0
2019-02-01	S0605	1	1	Acute respiratory tract inflammation	0	0	0
2019-02-01	S0606	4	1	Influenza virus infection	1	0	0
2019-02-01	S0607	1	1	Acute respiratory tract inflammation	0	0	1	3
2019-02-01	S0608	1	1	Acute respiratory tract inflammation	1	0	0
2019-02-01	S0609	0	1	Acute respiratory tract inflammation	1	0	0
2019-02-01	S0610	1	0	Acute respiratory tract inflammation	0	0	0
2019-02-01	S0611	1	0	Acute respiratory tract inflammation	0	0	0
2019-02-01	S0612	0	1	Respiratory syncytial virus infection	0	0	0
2019-02-01	S0613	1	0	Acute respiratory tract inflammation	0	0	0
2019-02-01	S0614	4	0	Acute respiratory tract inflammation	0	1	0
2019-02-01	S0615	0	0	Adenovirus infection	0	0	0
2019-02-01	S0616	0	0	Acute respiratory tract inflammation	0	1	1	4
2019-02-01	S0617	2	0	Acute respiratory tract inflammation	0	0	0
2019-02-01	S0618	0	0	Acute respiratory tract inflammation	0	0	0
2019-02-01	S0619	1	1	Influenza virus infection	0	0	0
2019-02-01	S0620	3	1	Acute respiratory tract inflammation	0	0	0
2019-02-01	S0621	1	0	Acute respiratory tract inflammation	0	0	0
2019-02-01	S0622	1	1	Respiratory syncytial virus infection	0	0	0
2019-02-01	S0623	2	1	Acute respiratory tract inflammation	0	0	0
2019-02-01	S0624	1	1	Acute respiratory tract inflammation	0	0	0
2019-02-01	S0625	0	1	Acute respiratory tract inflammation	0	0	0
2019-02-01	S0626	1	1	Acute respiratory tract inflammation	0	0	0
2019-02-01	S0627	1	0	Acute respiratory tract inflammation	0	0	0
2019-02-01	S0628	2	1	Acute respiratory tract inflammation	0	0	1	1
2019-02-01	S0629	1	1	Acute respiratory tract inflammation	0	0	0
2019-02-01	S0630	0	1	Acute respiratory tract inflammation	0	0	0
2019-02-01	S0631	1	1	Acute pneumonia	1	0	1	3
2019-02-01	S0632	1	0	Acute respiratory tract inflammation	0	0	0
2019-02-01	S0633	3	1	Acute respiratory tract inflammation	0	0	0
2019-02-01	S0634	1	1	Acute respiratory tract inflammation	0	0	0
2019-02-01	S0635	1	0	Acute respiratory tract inflammation	0	0	0
2019-02-01	S0636	1	0	Acute respiratory tract inflammation	0	0	0
2019-02-01	S0637	1	0	Acute respiratory tract inflammation	0	0	0
2019-02-01	S0638	0	0	Acute respiratory tract inflammation	0	0	0
2019-02-01	S0639	6	1	Influenza virus infection	1	1	0
2019-02-01	S0640	1	0	Acute respiratory tract inflammation	0	1	0
2019-03-01	S0641	0	1	Acute respiratory tract inflammation	0	0	0
2019-03-01	S0642	8	0	Acute respiratory tract inflammation	0	0	0
2019-03-01	S0643	1	1	Acute pneumonia	1	0	0
2019-03-01	S0644	1	1	Acute respiratory tract inflammation	1	0	0
2019-03-01	S0645	1	1	Acute respiratory tract inflammation	0	0	1	5
2019-03-01	S0646	3	0	Acute respiratory tract inflammation	0	0	0
2019-03-01	S0647	1	0	Acute respiratory tract inflammation	0	0	0
2019-03-01	S0648	1	0	Acute respiratory tract inflammation	0	0	0
2019-03-01	S0649	2	0	Respiratory syncytial virus infection	0	0	0
2019-03-01	S0650	0	0	Acute respiratory tract inflammation	0	0	0
2019-03-01	S0651	1	0	Acute respiratory tract inflammation	0	0	0
2019-03-01	S0652	1	0	Acute respiratory tract inflammation	0	0	0
2019-03-01	S0653	0	1	Acute respiratory tract inflammation	0	0	0
2019-03-01	S0654	1	1	Acute respiratory tract inflammation	0	0	0
2019-03-01	S0655	1	1	Acute respiratory tract inflammation	1	0	0
2019-03-01	S0656	0	1	Acute respiratory tract inflammation	0	0	0
2019-03-01	S0657	0	0	Acute respiratory tract inflammation	0	0	0
2019-03-01	S0658	3	1	Acute respiratory tract inflammation	0	0	0
2019-03-01	S0659	3	1	Acute respiratory tract inflammation	0	0	0
2019-03-01	S0660	4	0	Acute pneumonia	0	0	0
2019-03-01	S0661	1	1	Acute respiratory tract inflammation	0	0	1	3
2019-03-01	S0662	1	1	Acute respiratory tract inflammation	0	0	0
2019-03-01	S0663	0	1	Acute respiratory tract inflammation	0	0	0
2019-03-01	S0664	2	1	Acute respiratory tract inflammation	0	0	0
2019-03-01	S0665	2	0	Acute respiratory tract inflammation	0	0	0
2019-03-01	S0666	1	1	Acute respiratory tract inflammation	0	0	0
2019-03-01	S0667	2	1	Acute respiratory tract inflammation	0	1	1	1
2019-03-01	S0668	0	0	Acute respiratory tract inflammation	0	0	0
2019-03-01	S0669	1	1	Acute respiratory tract inflammation	0	0	0
2019-03-01	S0670	1	0	Acute respiratory tract inflammation	0	0	0
2019-03-01	S0671	1	1	Acute respiratory tract inflammation	1	0	0
2019-03-01	S0672	1	0	Acute respiratory tract inflammation	0	0	0
2019-03-01	S0673	1	0	Acute respiratory tract inflammation	0	0	0
2019-03-01	S0674	0	1	Acute respiratory tract inflammation	1	0	0
2019-03-01	S0675	3	1	Acute respiratory tract inflammation	0	0	0
2019-03-01	S0676	1	1	Acute respiratory tract inflammation	1	0	0
2019-03-01	S0677	1	1	Acute respiratory tract inflammation	0	0	0
2019-03-01	S0678	0	0	Acute respiratory tract inflammation	0	0	0
2019-03-01	S0679	1	1	Acute respiratory tract inflammation	1	0	0
2019-03-01	S0680	1	0	Acute respiratory tract inflammation	0	1	0
2019-03-01	S0681	0	0	Respiratory syncytial virus infection	0	0	0
2019-04-01	S0682	1	1	Acute pneumonia	1	0	0
2019-04-01	S0683	0	1	Acute respiratory tract inflammation	0	0	0
2019-04-01	S0684	6	1	Acute respiratory tract inflammation	0	0	0
2019-04-01	S0685	1	1	Acute pneumonia	0	0	0
2019-04-01	S0686	0	1	Acute pneumonia	1	0	1	3
2019-04-01	S0687	1	0	Acute pneumonia	1	0	0
2019-04-01	S0688	1	1	Acute respiratory tract inflammation	0	0	0
2019-04-01	S0689	1	0	Acute pneumonia	0	1	0
2019-04-01	S0690	1	0	Acute respiratory tract inflammation	0	0	0
2019-04-01	S0691	1	0	Acute respiratory tract inflammation	0	0	0
2019-04-01	S0692	1	0	Acute respiratory tract inflammation	1	0	0
2019-04-01	S0693	0	1	Acute respiratory tract inflammation	0	0	0
2019-04-01	S0694	2	0	Acute pneumonia	0	1	0
2019-04-01	S0695	1	0	Acute respiratory tract inflammation	0	0	0
2019-04-01	S0696	1	1	Acute respiratory tract inflammation	0	0	0
2019-04-01	S0697	0	1	Acute respiratory tract inflammation	0	0	0
2019-04-01	S0698	1	1	Acute respiratory tract inflammation	0	0	0
2019-04-01	S0699	5	0	Influenza virus infection	0	0	0
2019-04-01	S0700	0	0	Acute respiratory tract inflammation	0	0	0
2019-04-01	S0701	4	1	Acute respiratory tract inflammation	0	0	0
2019-04-01	S0702	1	1	Acute respiratory tract inflammation	0	0	0
2019-04-01	S0703	1	0	Respiratory syncytial virus infection	0	0	0
2019-04-01	S0704	1	0	Acute respiratory tract inflammation	0	0	0
2019-04-01	S0705	1	1	Acute respiratory tract inflammation	0	0	0
2019-04-01	S0706	0	0	Respiratory syncytial virus infection	0	0	0
2019-04-01	S0707	0	1	Respiratory syncytial virus infection	0	0	0
2019-04-01	S0708	1	0	Acute respiratory tract inflammation	0	0	0
2019-04-01	S0709	1	0	Acute respiratory tract inflammation	1	0	0
2019-04-01	S0710	8	0	Acute respiratory tract inflammation	0	0	0
2019-04-01	S0711	2	0	Acute respiratory tract inflammation	1	0	0
2019-04-01	S0712	1	1	Acute respiratory tract inflammation	0	0	0
2019-04-01	S0713	6	0	Acute respiratory tract inflammation	0	0	0
2019-04-01	S0714	1	1	Acute respiratory tract inflammation	0	0	0
2019-04-01	S0715	2	1	Acute respiratory tract inflammation	1	0	0
2019-04-01	S0716	1	1	Acute respiratory tract inflammation	0	0	0
2019-04-01	S0717	0	0	Acute respiratory tract inflammation	0	0	0
2019-04-01	S0718	4	0	Acute respiratory tract inflammation	0	0	0
2019-04-01	S0719	1	1	Acute respiratory tract inflammation	0	0	0
2019-04-01	S0720	2	1	Acute respiratory tract inflammation	0	0	0
2019-04-01	S0721	0	0	Acute respiratory tract inflammation	0	0	0
2019-05-01	S0722	0	0	Adenovirus infection	0	0	0
2019-05-01	S0723	1	1	Acute respiratory tract inflammation	0	0	0
2019-05-01	S0724	0	1	Acute respiratory tract inflammation	0	0	0
2019-05-01	S0725	0	0	Acute respiratory tract inflammation	0	0	0
2019-05-01	S0726	0	1	Acute respiratory tract inflammation	0	0	0
2019-05-01	S0727	0	0	Acute respiratory tract inflammation	0	0	0
2019-05-01	S0728	1	0	Acute respiratory tract inflammation	0	0	0
2019-05-01	S0729	0	1	Acute respiratory tract inflammation	0	0	0
2019-05-01	S0730	1	1	Acute respiratory tract inflammation	0	0	0
2019-05-01	S0731	1	0	Acute respiratory tract inflammation	0	0	0
2019-05-01	S0732	4	0	Acute respiratory tract inflammation	0	0	0
2019-05-01	S0733	3	0	Acute respiratory tract inflammation	0	0	0
2019-05-01	S0734	2	1	Acute respiratory tract inflammation	0	0	0
2019-05-01	S0735	1	1	Acute respiratory tract inflammation	0	0	0
2019-05-01	S0736	6	1	Acute respiratory tract inflammation	0	0	0
2019-05-01	S0737	1	0	Acute respiratory tract inflammation	0	0	0
2019-05-01	S0738	0	0	Acute respiratory tract inflammation	0	0	0
2019-05-01	S0739	0	0	Others	0	0	0
2019-05-01	S0740	3	0	Acute pneumonia	0	0	0
2019-05-01	S0741	3	0	Acute respiratory tract inflammation	0	0	0
2019-05-01	S0742	2	1	Acute respiratory tract inflammation	0	0	0
2019-05-01	S0743	0	1	Acute respiratory tract inflammation	0	0	0
2019-05-01	S0744	0	0	Acute respiratory tract inflammation	0	0	0
2019-05-01	S0745	1	1	Acute respiratory tract inflammation	0	0	0
2019-05-01	S0746	0	0	Acute respiratory tract inflammation	0	0	0
2019-05-01	S0747	0	1	Acute respiratory tract inflammation	0	0	0
2019-05-01	S0748	1	1	Acute respiratory tract inflammation	0	0	0
2019-05-01	S0749	0	0	Acute respiratory tract inflammation	0	0	0
2019-05-01	S0750	2	1	Acute respiratory tract inflammation	0	0	0
2019-05-01	S0751	2	1	Acute respiratory tract inflammation	0	0	1	1
2019-05-01	S0752	1	0	Acute respiratory tract inflammation	1	0	0
2019-05-01	S0753	4	0	Acute respiratory tract inflammation	0	0	0
2019-05-01	S0754	1	0	Acute respiratory tract inflammation	0	0	0
2019-05-01	S0755	0	0	Acute respiratory tract inflammation	1	0	0
2019-05-01	S0756	1	1	Acute respiratory tract inflammation	0	0	0
2019-05-01	S0757	1	0	Acute respiratory tract inflammation	0	0	0
2019-05-01	S0758	1	1	Acute respiratory tract inflammation	1	0	0
2019-05-01	S0759	1	0	Acute respiratory tract inflammation	0	0	0
2019-05-01	S0760	0	0	Acute respiratory tract inflammation	0	0	0
2019-06-01	S0761	1	1	Acute respiratory tract inflammation	1	0	0
2019-06-01	S0762	1	1	Acute respiratory tract inflammation	1	0	0
2019-06-01	S0763	3	1	Acute pneumonia	0	0	0
2019-06-01	S0764	1	1	Acute respiratory tract inflammation	0	0	0
2019-06-01	S0765	0	1	Acute respiratory tract inflammation	0	0	0
2019-06-01	S0766	1	1	Acute respiratory tract inflammation	0	0	0
2019-06-01	S0767	2	0	Acute respiratory tract inflammation	0	0	0
2019-06-01	S0768	1	1	Acute pneumonia	0	0	0
2019-06-01	S0769	1	1	Acute respiratory tract inflammation	0	0	0
2019-06-01	S0770	0	1	Acute pneumonia	0	0	0
2019-06-01	S0771	2	0	Acute respiratory tract inflammation	0	0	0
2019-06-01	S0772	0	0	Acute respiratory tract inflammation	1	0	1	1
2019-06-01	S0773	1	0	Acute pneumonia	0	0	0
2019-06-01	S0774	1	1	Acute respiratory tract inflammation	0	0	0
2019-06-01	S0775	2	1	Acute respiratory tract inflammation	0	0	0
2019-06-01	S0776	1	0	Acute respiratory tract inflammation	0	0	0
2019-06-01	S0777	2	0	Acute respiratory tract inflammation	1	0	0
2019-06-01	S0778	1	0	Acute respiratory tract inflammation	1	0	0
2019-06-01	S0779	0	1	Acute pneumonia	0	0	0
2019-06-01	S0780	0	0	Acute respiratory tract inflammation	0	0	0
2019-06-01	S0781	0	0	Acute respiratory tract inflammation	0	0	0
2019-06-01	S0782	2	1	Acute respiratory tract inflammation	0	0	0
2019-06-01	S0783	1	1	Acute respiratory tract inflammation	0	0	0
2019-06-01	S0784	1	1	Acute respiratory tract inflammation	0	0	1	3
2019-06-01	S0785	1	1	Acute respiratory tract inflammation	1	0	0
2019-06-01	S0786	2	0	Acute respiratory tract inflammation	0	0	0
2019-06-01	S0787	0	0	Acute respiratory tract inflammation	0	0	0
2019-06-01	S0788	1	0	Acute respiratory tract inflammation	1	0	0
2019-06-01	S0789	1	1	Acute respiratory tract inflammation	0	0	0
2019-06-01	S0790	1	0	Acute respiratory tract inflammation	0	0	0
2019-06-01	S0791	2	1	Acute respiratory tract inflammation	0	0	1	5
2019-06-01	S0792	0	0	Acute respiratory tract inflammation	0	0	0
2019-06-01	S0793	1	0	Acute respiratory tract inflammation	0	0	0
2019-06-01	S0794	1	0	Acute respiratory tract inflammation	1	0	0
2019-06-01	S0795	1	0	Acute respiratory tract inflammation	0	0	0
2019-06-01	S0796	0	0	Acute respiratory tract inflammation	1	0	0
2019-06-01	S0797	0	0	Acute pneumonia	0	0	0
2019-06-01	S0798	1	0	Acute respiratory tract inflammation	0	1	0
2019-06-01	S0799	1	1	Acute respiratory tract inflammation	0	0	0
2019-06-01	S0800	2	1	Acute respiratory tract inflammation	0	0	0
2019-07-01	S0801	1	1	Acute respiratory tract inflammation	0	0	0
2019-07-01	S0802	0	0	Acute respiratory tract inflammation	0	0	0
2019-07-01	S0803	1	1	Acute respiratory tract inflammation	0	0	0
2019-07-01	S0804	0	0	Acute respiratory tract inflammation	0	0	0
2019-07-01	S0805	0	1	Acute respiratory tract inflammation	0	0	0
2019-07-01	S0806	3	0	Acute respiratory tract inflammation	0	0	1	5
2019-07-01	S0807	1	1	Acute respiratory tract inflammation	0	0	0
2019-07-01	S0808	2	1	Acute respiratory tract inflammation	0	0	0
2019-07-01	S0809	0	1	Acute respiratory tract inflammation	0	0	0
2019-07-01	S0810	0	0	Acute respiratory tract inflammation	0	1	0
2019-07-01	S0811	1	0	Acute respiratory tract inflammation	0	0	0
2019-07-01	S0812	2	0	Acute respiratory tract inflammation	1	0	0
2019-07-01	S0813	1	1	Acute respiratory tract inflammation	1	0	0
2019-07-01	S0814	1	1	Acute respiratory tract inflammation	0	0	0
2019-07-01	S0815	3	0	Acute respiratory tract inflammation	0	0	0
2019-07-01	S0816	2	0	Acute respiratory tract inflammation	0	0	0
2019-07-01	S0817	1	0	Acute respiratory tract inflammation	0	0	0
2019-07-01	S0818	1	0	Acute respiratory tract inflammation	0	0	0
2019-07-01	S0819	2	0	Acute respiratory tract inflammation	0	0	0
2019-07-01	S0820	1	1	Acute respiratory tract inflammation	0	0	0
2019-07-01	S0821	0	0	Acute respiratory tract inflammation	0	0	0
2019-07-01	S0822	0	0	Acute respiratory tract inflammation	0	0	0
2019-07-01	S0823	0	1	Acute respiratory tract inflammation	0	0	0
2019-07-01	S0824	1	0	Acute respiratory tract inflammation	0	0	0
2019-07-01	S0825	2	1	Acute respiratory tract inflammation	0	0	0
2019-07-01	S0826	1	1	Acute pneumonia	1	0	0
2019-07-01	S0827	0	1	Acute respiratory tract inflammation	0	0	0
2019-07-01	S0828	1	0	Acute respiratory tract inflammation	1	0	0
2019-07-01	S0829	2	0	Acute respiratory tract inflammation	0	0	0
2019-07-01	S0830	2	0	Acute respiratory tract inflammation	0	0	1	1
2019-07-01	S0831	9	0	Acute respiratory tract inflammation	0	0	0
2019-07-01	S0832	2	1	Acute respiratory tract inflammation	0	0	1	3
2019-07-01	S0833	2	1	Acute respiratory tract inflammation	0	0	0
2019-07-01	S0834	0	1	Respiratory syncytial virus infection	0	0	0
2019-07-01	S0835	1	0	Acute respiratory tract inflammation	0	0	0
2019-07-01	S0836	1	0	Acute respiratory tract inflammation	0	0	0
2019-07-01	S0837	2	1	Acute respiratory tract inflammation	1	0	1	5
2019-07-01	S0838	0	1	Acute respiratory tract inflammation	0	0	0
2019-07-01	S0839	2	1	Acute pneumonia	1	0	0
2019-07-01	S0840	7	1	Acute respiratory tract inflammation	0	0	0
2019-08-01	S0841	1	0	Respiratory syncytial virus infection	0	0	0
2019-08-01	S0842	0	1	Acute respiratory tract inflammation	0	0	0
2019-08-01	S0843	1	1	Acute respiratory tract inflammation	0	0	0
2019-08-01	S0844	0	1	Acute respiratory tract inflammation	1	0	0
2019-08-01	S0845	0	1	Acute respiratory tract inflammation	0	0	0
2019-08-01	S0846	1	0	Acute respiratory tract inflammation	0	0	0
2019-08-01	S0847	2	1	Acute respiratory tract inflammation	0	0	0
2019-08-01	S0848	1	1	Acute respiratory tract inflammation	0	0	0
2019-08-01	S0849	3	0	Acute respiratory tract inflammation	0	0	0
2019-08-01	S0850	1	0	Acute respiratory tract inflammation	0	0	0
2019-08-01	S0851	1	0	Acute respiratory tract inflammation	0	0	0
2019-08-01	S0852	0	1	Acute respiratory tract inflammation	0	0	0
2019-08-01	S0853	1	1	Acute respiratory tract inflammation	0	0	0
2019-08-01	S0854	1	1	Acute respiratory tract inflammation	0	0	0
2019-08-01	S0855	0	0	Acute respiratory tract inflammation	0	0	0
2019-08-01	S0856	0	1	Acute respiratory tract inflammation	0	0	0
2019-08-01	S0857	0	1	Acute respiratory tract inflammation	0	0	0
2019-08-01	S0858	1	1	Acute respiratory tract inflammation	0	0	0
2019-08-01	S0859	1	0	Acute respiratory tract inflammation	0	0	0
2019-08-01	S0860	1	0	Acute respiratory tract inflammation	0	0	0
2019-08-01	S0861	0	0	Acute respiratory tract inflammation	0	0	0
2019-08-01	S0862	0	0	Respiratory syncytial virus infection	0	0	0
2019-08-01	S0863	6	1	Acute respiratory tract inflammation	0	0	0
2019-08-01	S0864	0	0	Acute respiratory tract inflammation	0	0	0
2019-08-01	S0865	1	0	Acute respiratory tract inflammation	0	0	0
2019-08-01	S0866	0	1	Acute respiratory tract inflammation	1	0	0
2019-08-01	S0867	0	1	Acute respiratory tract inflammation	0	0	0
2019-08-01	S0868	1	1	Acute respiratory tract inflammation	0	0	0
2019-08-01	S0869	1	1	Acute respiratory tract inflammation	0	0	0
2019-08-01	S0870	3	1	Acute respiratory tract inflammation	0	0	0
2019-08-01	S0871	0	0	Acute respiratory tract inflammation	0	0	0
2019-08-01	S0872	0	1	Acute respiratory tract inflammation	0	0	0
2019-08-01	S0873	1	1	Acute respiratory tract inflammation	0	0	0
2019-08-01	S0874	1	1	Acute pneumonia	1	0	0
2019-08-01	S0875	2	0	Acute respiratory tract inflammation	0	0	0
2019-08-01	S0876	1	1	Respiratory syncytial virus infection	0	0	0
2019-08-01	S0877	1	0	Acute respiratory tract inflammation	0	0	0
2019-08-01	S0878	1	0	Acute respiratory tract inflammation	1	0	1	2
2019-08-01	S0879	1	1	Acute respiratory tract inflammation	0	0	0
2019-08-01	S0880	1	1	Acute respiratory tract inflammation	0	0	0
2019-09-01	S0881	3	1	Acute pneumonia	0	1	0
2019-09-01	S0882	1	1	Acute respiratory tract inflammation	0	0	0
2019-09-01	S0883	0	1	Acute respiratory tract inflammation	0	0	0
2019-09-01	S0884	0	1	Acute respiratory tract inflammation	0	0	0
2019-09-01	S0885	1	1	Others	0	0	0
2019-09-01	S0886	2	1	Acute respiratory tract inflammation	0	0	0
2019-09-01	S0887	2	1	Acute respiratory tract inflammation	0	1	1	1
2019-09-01	S0888	1	0	Acute respiratory tract inflammation	0	0	0
2019-09-01	S0889	2	0	Acute respiratory tract inflammation	0	0	0
2019-09-01	S0890	5	0	Acute respiratory tract inflammation	0	0	0
2019-09-01	S0891	1	0	Acute respiratory tract inflammation	0	0	0
2019-09-01	S0892	1	0	Acute respiratory tract inflammation	1	0	1	3
2019-09-01	S0893	0	1	Acute respiratory tract inflammation	0	0	0
2019-09-01	S0894	0	1	Acute respiratory tract inflammation	0	0	0
2019-09-01	S0895	1	1	Acute respiratory tract inflammation	0	0	0
2019-09-01	S0896	3	0	Acute respiratory tract inflammation	0	0	0
2019-09-01	S0897	1	0	Acute respiratory tract inflammation	0	0	0
2019-09-01	S0898	1	0	Acute respiratory tract inflammation	0	0	0
2019-09-01	S0899	1	0	Acute respiratory tract inflammation	1	0	0
2019-09-01	S0900	3	0	Acute respiratory tract inflammation	0	0	1	5
2019-09-01	S0901	5	1	Acute respiratory tract inflammation	0	0	0
2019-09-01	S0902	4	1	Acute respiratory tract inflammation	0	0	0
2019-09-01	S0903	0	1	Respiratory syncytial virus infection	0	0	0
2019-09-01	S0904	1	1	Acute respiratory tract inflammation	0	0	1	5
2019-09-01	S0905	0	0	Acute respiratory tract inflammation	0	0	0
2019-09-01	S0906	0	1	Respiratory syncytial virus infection	0	0	0
2019-09-01	S0907	0	0	Acute respiratory tract inflammation	0	0	1	2
2019-09-01	S0908	0	0	Respiratory syncytial virus infection	0	0	0
2019-09-01	S0909	1	0	Respiratory syncytial virus infection	1	0	0
2019-09-01	S0910	1	0	Acute respiratory tract inflammation	0	0	0
2019-09-01	S0911	2	0	Acute respiratory tract inflammation	0	0	0
2019-09-01	S0912	0	1	Acute respiratory tract inflammation	0	0	1	5
2019-09-01	S0913	4	0	Acute respiratory tract inflammation	0	0	0
2019-09-01	S0914	1	1	Acute respiratory tract inflammation	0	0	0
2019-09-01	S0915	1	0	Acute respiratory tract inflammation	1	0	0
2019-09-01	S0916	3	0	Acute respiratory tract inflammation	0	0	1	4
2019-09-01	S0917	1	0	Acute respiratory tract inflammation	0	1	1	4
2019-09-01	S0918	1	1	Acute respiratory tract inflammation	0	0	0
2019-09-01	S0919	6	1	Acute respiratory tract inflammation	0	0	0
2019-09-01	S0920	0	1	Acute respiratory tract inflammation	0	0	0
2019-10-01	S0921	2	1	Acute respiratory tract inflammation	0	0	0
2019-10-01	S0922	0	1	Acute respiratory tract inflammation	0	0	0
2019-10-01	S0923	1	1	Acute respiratory tract inflammation	0	0	0
2019-10-01	S0924	5	0	Acute respiratory tract inflammation	1	0	0
2019-10-01	S0925	0	0	Acute respiratory tract inflammation	0	0	0
2019-10-01	S0926	3	1	Acute respiratory tract inflammation	0	0	0
2019-10-01	S0927	1	0	Acute respiratory tract inflammation	0	1	0
2019-10-01	S0928	0	0	Respiratory syncytial virus infection	0	0	0
2019-10-01	S0929	0	1	Respiratory syncytial virus infection	1	0	0
2019-10-01	S0930	1	1	Acute respiratory tract inflammation	0	0	0
2019-10-01	S0931	1	1	Acute respiratory tract inflammation	0	0	0
2019-10-01	S0932	1	1	Acute pneumonia	0	0	0
2019-10-01	S0933	1	1	Acute respiratory tract inflammation	0	0	0
2019-10-01	S0934	3	0	Acute pneumonia	0	0	0
2019-10-01	S0935	4	0	Acute respiratory tract inflammation	1	0	0
2019-10-01	S0936	0	1	Acute respiratory tract inflammation	0	0	0
2019-10-01	S0937	2	0	Acute respiratory tract inflammation	0	0	0
2019-10-01	S0938	0	0	Acute respiratory tract inflammation	0	0	0
2019-10-01	S0939	0	1	Acute respiratory tract inflammation	0	1	0
2019-10-01	S0940	0	1	Acute respiratory tract inflammation	0	0	0
2019-10-01	S0941	1	0	Acute respiratory tract inflammation	0	0	0
2019-10-01	S0942	1	1	Acute respiratory tract inflammation	0	0	0
2019-10-01	S0943	0	1	Acute respiratory tract inflammation	0	0	0
2019-10-01	S0944	2	1	Acute respiratory tract inflammation	1	0	0
2019-10-01	S0945	0	1	Acute respiratory tract inflammation	0	0	0
2019-10-01	S0946	0	0	Acute respiratory tract inflammation	0	0	0
2019-10-01	S0947	0	0	Acute respiratory tract inflammation	0	0	0
2019-10-01	S0948	1	1	Acute respiratory tract inflammation	0	0	0
2019-10-01	S0949	1	1	Acute respiratory tract inflammation	0	0	0
2019-10-01	S0950	2	1	Acute respiratory tract inflammation	0	0	0
2019-10-01	S0951	1	0	Acute respiratory tract inflammation	0	0	0
2019-10-01	S0952	2	0	Acute respiratory tract inflammation	0	0	0
2019-10-01	S0953	1	0	Acute respiratory tract inflammation	0	0	1	4
2019-10-01	S0954	0	1	Acute respiratory tract inflammation	0	0	0
2019-10-01	S0955	0	0	Acute respiratory tract inflammation	0	0	0
2019-10-01	S0956	1	0	Acute respiratory tract inflammation	0	0	1	4
2019-10-01	S0957	7	0	Acute respiratory tract inflammation	0	0	0
2019-10-01	S0958	1	0	Acute respiratory tract inflammation	0	0	0
2019-10-01	S0959	0	1	Acute respiratory tract inflammation	0	0	0
2019-10-01	S0960	1	0	Acute respiratory tract inflammation	0	0	0
2019-11-01	S0961	0	1	Acute respiratory tract inflammation	0	0	0
2019-11-01	S0962	2	1	Acute respiratory tract inflammation	0	0	1	5
2019-11-01	S0963	1	0	Acute respiratory tract inflammation	0	0	0
2019-11-01	S0964	4	0	Acute respiratory tract inflammation	0	0	0
2019-11-01	S0965	1	0	Acute respiratory tract inflammation	0	0	0
2019-11-01	S0966	1	0	Acute respiratory tract inflammation	0	0	0
2019-11-01	S0967	0	0	Acute respiratory tract inflammation	0	0	0
2019-11-01	S0968	1	0	Acute respiratory tract inflammation	0	0	0
2019-11-01	S0969	0	0	Acute respiratory tract inflammation	0	0	0
2019-11-01	S0970	0	0	Acute respiratory tract inflammation	0	0	0
2019-11-01	S0971	1	0	Acute respiratory tract inflammation	0	0	0
2019-11-01	S0972	0	1	Others	0	0	0
2019-11-01	S0973	1	0	Acute respiratory tract inflammation	0	0	0
2019-11-01	S0974	1	0	Acute pneumonia	0	0	0
2019-11-01	S0975	0	0	Acute respiratory tract inflammation	0	0	1	5
2019-11-01	S0976	4	1	Acute respiratory tract inflammation	0	0	0
2019-11-01	S0977	1	0	Acute respiratory tract inflammation	0	0	0
2019-11-01	S0978	5	1	Acute respiratory tract inflammation	0	0	0
2019-11-01	S0979	2	1	Acute respiratory tract inflammation	0	1	0
2019-11-01	S0980	1	1	Acute respiratory tract inflammation	0	0	0
2019-11-01	S0981	1	0	Respiratory syncytial virus infection	0	1	0
2019-11-01	S0982	3	1	Acute respiratory tract inflammation	0	0	0
2019-11-01	S0983	0	1	Acute respiratory tract inflammation	0	0	0
2019-11-01	S0984	0	0	Acute respiratory tract inflammation	0	0	1	4
2019-11-01	S0985	0	0	Respiratory syncytial virus infection	1	0	0
2019-11-01	S0986	1	1	Acute respiratory tract inflammation	0	0	0
2019-11-01	S0987	1	1	Acute respiratory tract inflammation	0	0	0
2019-11-01	S0988	7	0	Acute respiratory tract inflammation	0	0	0
2019-11-01	S0989	0	1	Acute respiratory tract inflammation	1	0	0
2019-11-01	S0990	0	1	Acute respiratory tract inflammation	0	0	0
2019-11-01	S0991	2	0	Acute respiratory tract inflammation	0	0	0
2019-11-01	S0992	1	1	Acute respiratory tract inflammation	0	0	0
2019-11-01	S0993	1	0	Acute respiratory tract inflammation	0	0	0
2019-11-01	S0994	0	0	Acute respiratory tract inflammation	0	0	0
2019-11-01	S0995	1	0	Acute respiratory tract inflammation	1	0	0
2019-11-01	S0996	5	0	Acute respiratory tract inflammation	0	0	0
2019-11-01	S0997	2	1	Acute respiratory tract inflammation	0	0	0
2019-11-01	S0998	3	1	Acute respiratory tract inflammation	0	0	0
2019-11-01	S0999	0	1	Acute respiratory tract inflammation	0	0	0
2019-11-01	S1000	0	0	Acute respiratory tract inflammation	0	0	0
2019-12-01	S1001	1	0	Acute respiratory tract inflammation	1	0	0
2019-12-01	S1002	2	1	Acute respiratory tract inflammation	0	0	0
2019-12-01	S1003	0	1	Acute respiratory tract inflammation	0	0	0
2019-12-01	S1004	1	1	Acute respiratory tract inflammation	0	0	0
2019-12-01	S1005	2	0	Acute respiratory tract inflammation	0	0	0
2019-12-01	S1006	1	0	Acute respiratory tract inflammation	0	0	0
2019-12-01	S1007	0	1	Acute respiratory tract inflammation	0	0	0
2019-12-01	S1008	6	1	Acute respiratory tract inflammation	0	0	1	1
2019-12-01	S1009	3	0	Acute respiratory tract inflammation	0	0	1	3
2019-12-01	S1010	0	0	Acute respiratory tract inflammation	0	0	0
2019-12-01	S1011	1	0	Acute respiratory tract inflammation	0	0	0
2019-12-01	S1012	3	1	Acute respiratory tract inflammation	0	0	0
2019-12-01	S1013	3	0	Acute respiratory tract inflammation	1	0	0
2019-12-01	S1014	0	1	Acute respiratory tract inflammation	0	0	0
2019-12-01	S1015	0	0	Acute respiratory tract inflammation	0	0	1	5
2019-12-01	S1016	0	1	Acute respiratory tract inflammation	0	0	0
2019-12-01	S1017	0	0	Acute respiratory tract inflammation	0	0	0
2019-12-01	S1018	0	0	Acute respiratory tract inflammation	0	0	1	4
2019-12-01	S1019	4	0	Acute respiratory tract inflammation	0	0	0
2019-12-01	S1020	0	1	Acute respiratory tract inflammation	0	0	0
2019-12-01	S1021	4	1	Acute respiratory tract inflammation	0	0	0
2019-12-01	S1022	0	1	Acute respiratory tract inflammation	0	0	0
2019-12-01	S1023	1	0	Acute respiratory tract inflammation	0	0	0
2019-12-01	S1024	0	1	Acute respiratory tract inflammation	0	0	0
2019-12-01	S1025	0	0	Acute respiratory tract inflammation	0	0	0
2019-12-01	S1026	0	0	Others	1	0	0
2019-12-01	S1027	1	1	Acute respiratory tract inflammation	0	0	0
2019-12-01	S1028	0	1	Acute respiratory tract inflammation	1	0	1	5
2019-12-01	S1029	1	0	Adenovirus infection	0	0	0
2019-12-01	S1030	1	0	Adenovirus infection	0	1	0
2019-12-01	S1031	1	1	Acute respiratory tract inflammation	0	0	0
2019-12-01	S1032	1	1	Acute respiratory tract inflammation	0	0	0
2019-12-01	S1033	0	1	Acute respiratory tract inflammation	0	0	0
2019-12-01	S1034	0	0	Acute respiratory tract inflammation	0	0	1	5
2019-12-01	S1035	1	1	Acute pneumonia	0	0	0
2019-12-01	S1036	0	0	Acute respiratory tract inflammation	0	0	0
2019-12-01	S1037	0	1	Acute respiratory tract inflammation	0	0	0
2019-12-01	S1038	0	1	Acute respiratory tract inflammation	0	0	0
2019-12-01	S1039	1	1	Acute respiratory tract inflammation	0	0	0
2019-12-01	S1040	1	1	Acute respiratory tract inflammation	0	0	1	5
2018-01-01	K0081	1	1	Acute respiratory tract inflammation	1	0	0
2018-01-01	K0082	1	1	Acute respiratory tract inflammation	1	0	0
2018-01-01	K0083	1	0	Respiratory syncytial virus infection	0	0	0
2018-01-01	K0084	1	0	Acute respiratory tract inflammation	0	0	0
2018-01-01	K0085	0	0	Respiratory syncytial virus infection	0	0	0
2018-01-01	K0086	0	0	Acute respiratory tract inflammation	0	0	0
2018-01-01	K0087	2	0	Acute respiratory tract inflammation	1	0	0
2018-01-01	K0088	0	0	Acute respiratory tract inflammation	1	0	1	2
2018-01-01	K0089	1	0	Acute respiratory tract inflammation	1	0	0
2018-01-01	K0090	0	1	Acute respiratory tract inflammation	1	0	0
2018-01-01	K0091	1	1	Acute respiratory tract inflammation	1	1	0
2018-01-01	K0092	2	1	Acute respiratory tract inflammation	0	0	0
2018-01-01	K0093	6	0	Acute respiratory tract inflammation	0	0	0
2018-01-01	K0094	0	0	Respiratory syncytial virus infection	0	0	0
2018-01-01	K0095	0	0	Acute respiratory tract inflammation	1	0	0
2018-01-01	K0096	0	0	Acute respiratory tract inflammation	1	0	0
2018-01-01	K0097	1	1	Acute respiratory tract inflammation	0	0	0
2018-01-01	K0098	1	0	Acute respiratory tract inflammation	0	1	1	4
2018-01-01	K0099	3	0	Acute respiratory tract inflammation	0	0	0
2018-01-01	K0100	2	1	Acute respiratory tract inflammation	1	0	0
2018-01-01	K0101	3	1	Acute respiratory tract inflammation	0	0	0
2018-01-01	K0102	1	0	Acute respiratory tract inflammation	0	0	0
2018-01-01	K0103	1	0	Acute respiratory tract inflammation	0	0	0
2018-01-01	K0104	1	0	Acute respiratory tract inflammation	0	0	0
2018-01-01	K0105	1	0	Respiratory syncytial virus infection	0	0	0
2018-01-01	K0106	1	0	Acute respiratory tract inflammation	1	0	0
2018-01-01	K0107	1	0	Allergic rhinitis	0	0	0
2018-01-01	K0108	0	1	Acute respiratory tract inflammation	1	0	0
2018-01-01	K0109	1	0	Acute respiratory tract inflammation	0	0	0
2018-01-01	K0110	1	0	Acute respiratory tract inflammation	0	0	0
2018-01-01	K0111	1	0	Acute respiratory tract inflammation	1	0	0
2018-01-01	K0112	0	1	Acute respiratory tract inflammation	0	0	0
2018-01-01	K0113	0	1	Acute respiratory tract inflammation	0	0	0
2018-01-01	K0114	1	0	Acute respiratory tract inflammation	1	0	0
2018-01-01	K0115	0	1	Influenza virus infection	1	0	0
2018-01-01	K0116	3	0	Acute respiratory tract inflammation	0	0	0
2018-01-01	K0117	1	0	Acute respiratory tract inflammation	1	0	0
2018-01-01	K0118	2	0	Acute respiratory tract inflammation	0	0	0
2018-01-01	K0119	1	0	Acute respiratory tract inflammation	0	0	0
2018-01-01	K0120	1	1	Acute respiratory tract inflammation	1	0	0
2018-02-01	K0121	1	0	Influenza virus infection	1	1	0
2018-02-01	K0122	1	1	Acute respiratory tract inflammation	1	0	0
2018-02-01	K0123	1	1	Influenza virus infection	0	0	0
2018-02-01	K0124	2	1	Acute respiratory tract inflammation	0	0	0
2018-02-01	K0125	2	0	Acute respiratory tract inflammation	0	0	0
2018-02-01	K0126	3	1	Acute respiratory tract inflammation	0	0	1	1
2018-02-01	K0127	0	0	Influenza virus infection	0	0	0
2018-02-01	K0128	1	0	Others	1	0	0
2018-02-01	K0129	0	0	Acute respiratory tract inflammation	0	0	0
2018-02-01	K0130	1	1	Acute respiratory tract inflammation	1	0	0
2018-02-01	K0131	1	0	Acute respiratory tract inflammation	1	0	0
2018-02-01	K0132	1	0	Acute respiratory tract inflammation	1	0	0
2018-02-01	K0133	2	1	Acute respiratory tract inflammation	0	0	0
2018-02-01	K0134	2	0	Acute respiratory tract inflammation	1	0	0
2018-02-01	K0135	0	1	Acute respiratory tract inflammation	0	0	0
2018-02-01	K0136	1	0	Acute respiratory tract inflammation	0	0	0
2018-02-01	K0137	0	1	Acute respiratory tract inflammation	0	0	0
2018-02-01	K0138	1	0	Acute respiratory tract inflammation	1	0	0
2018-02-01	K0139	1	1	Acute respiratory tract inflammation	1	0	0
2018-02-01	K0140	1	0	Acute respiratory tract inflammation	0	0	0
2018-02-01	K0141	2	1	Influenza virus infection	1	0	0
2018-02-01	K0142	4	0	Acute respiratory tract inflammation	0	0	0
2018-02-01	K0143	4	0	Influenza virus infection	1	0	0
2018-02-01	K0144	0	1	Acute respiratory tract inflammation	0	0	0
2018-02-01	K0145	1	0	Adenovirus infection	1	0	0
2018-02-01	K0146	4	1	Acute respiratory tract inflammation	1	0	0
2018-02-01	K0147	1	1	Acute respiratory tract inflammation	1	0	0
2018-02-01	K0148	1	1	Acute respiratory tract inflammation	0	0	0
2018-02-01	K0149	1	0	Acute respiratory tract inflammation	0	0	0
2018-02-01	K0150	3	0	Acute respiratory tract inflammation	1	0	0
2018-02-01	K0151	1	1	Acute respiratory tract inflammation	0	0	0
2018-02-01	K0152	2	1	Acute respiratory tract inflammation	0	0	0
2018-02-01	K0153	0	1	Acute respiratory tract inflammation	0	0	0
2018-02-01	K0154	1	1	Acute respiratory tract inflammation	0	0	0
2018-02-01	K0155	1	1	Acute respiratory tract inflammation	0	0	0
2018-02-01	K0156	0	1	Acute respiratory tract inflammation	0	0	0
2018-02-01	K0157	1	0	Acute respiratory tract inflammation	0	0	0
2018-02-01	K0158	1	0	Acute respiratory tract inflammation	1	0	0
2018-02-01	K0159	2	1	Acute respiratory tract inflammation	0	0	0
2018-02-01	K0160	1	0	Acute respiratory tract inflammation	1	0	0
2018-03-01	K0161	1	0	Acute respiratory tract inflammation	0	0	0
2018-03-01	K0162	2	1	Acute respiratory tract inflammation	1	0	0
2018-03-01	K0163	1	0	Acute respiratory tract inflammation	0	0	0
2018-03-01	K0164	2	1	Acute respiratory tract inflammation	1	1	1	5
2018-03-01	K0165	4	0	Acute respiratory tract inflammation	0	0	0
2018-03-01	K0166	5	0	Acute respiratory tract inflammation	0	0	0
2018-03-01	K0167	1	1	Acute respiratory tract inflammation	0	0	0
2018-03-01	K0168	0	1	Acute respiratory tract inflammation	0	0	0
2018-03-01	K0169	0	1	Acute respiratory tract inflammation	1	0	0
2018-03-01	K0170	1	0	Acute respiratory tract inflammation	0	0	0
2018-03-01	K0171	1	1	Acute respiratory tract inflammation	0	0	0
2018-03-01	K0172	1	1	Human metapneumovirus infection	1	0	0
2018-03-01	K0173	1	1	Acute respiratory tract inflammation	1	0	0
2018-03-01	K0174	0	1	Acute respiratory tract inflammation	0	1	0
2018-03-01	K0175	2	0	Acute respiratory tract inflammation	0	1	0
2018-03-01	K0176	1	0	Acute respiratory tract inflammation	1	0	0
2018-03-01	K0177	2	1	Allergic rhinitis	0	0	0
2018-03-01	K0178	1	1	Acute respiratory tract inflammation	1	0	0
2018-03-01	K0179	2	1	Acute respiratory tract inflammation	0	0	0
2018-03-01	K0180	3	1	Allergic rhinitis	0	0	0
2018-03-01	K0181	1	0	Acute respiratory tract inflammation	1	0	0
2018-03-01	K0182	1	0	Acute respiratory tract inflammation	1	0	0
2018-03-01	K0183	1	1	Acute respiratory tract inflammation	0	0	0
2018-03-01	K0184	2	0	Human metapneumovirus infection	1	1	0
2018-03-01	K0185	3	0	Acute respiratory tract inflammation	0	1	0
2018-03-01	K0186	1	0	Acute respiratory tract inflammation	0	0	0
2018-03-01	K0187	0	0	Acute respiratory tract inflammation	0	0	0
2018-03-01	K0188	0	1	Acute respiratory tract inflammation	0	0	0
2018-03-01	K0189	1	1	Acute respiratory tract inflammation	0	0	0
2018-03-01	K0190	1	0	Acute respiratory tract inflammation	0	0	0
2018-03-01	K0191	1	1	Acute respiratory tract inflammation	0	0	0
2018-03-01	K0192	1	1	Acute respiratory tract inflammation	0	0	0
2018-03-01	K0193	2	1	Acute respiratory tract inflammation	0	0	1	3
2018-03-01	K0194	0	1	Acute respiratory tract inflammation	0	0	0
2018-03-01	K0195	1	0	Human metapneumovirus infection	0	0	0
2018-03-01	K0196	0	0	Influenza virus infection	1	1	1	1
2018-03-01	K0197	1	0	Acute respiratory tract inflammation	0	0	0
2018-03-01	K0198	0	0	Acute respiratory tract inflammation	0	0	0
2018-03-01	K0199	0	1	Acute respiratory tract inflammation	0	0	0
2018-03-01	K0200	0	1	Acute respiratory tract inflammation	0	0	0
2018-04-01	K0201	1	1	Influenza virus infection	1	0	0
2018-04-01	K0202	0	1	Acute respiratory tract inflammation	1	0	0
2018-04-01	K0203	0	1	Respiratory syncytial virus infection	0	1	0
2018-04-01	K0204	2	1	Acute respiratory tract inflammation	1	0	0
2018-04-01	K0205	0	1	Acute respiratory tract inflammation	0	0	0
2018-04-01	K0206	1	1	Acute respiratory tract inflammation	0	0	0
2018-04-01	K0207	1	1	Acute respiratory tract inflammation	0	0	0
2018-04-01	K0208	0	1	Acute respiratory tract inflammation	0	0	0
2018-04-01	K0209	0	0	Acute respiratory tract inflammation	0	1	0
2018-04-01	K0210	0	0	Acute respiratory tract inflammation	0	0	0
2018-04-01	K0211	0	0	Acute respiratory tract inflammation	0	0	0
2018-04-01	K0212	2	0	Acute respiratory tract inflammation	0	0	0
2018-04-01	K0213	0	0	Acute respiratory tract inflammation	0	0	0
2018-04-01	K0214	0	0	Acute respiratory tract inflammation	1	1	0
2018-04-01	K0215	1	0	Acute respiratory tract inflammation	0	0	0
2018-04-01	K0216	0	1	Acute respiratory tract inflammation	1	0	0
2018-04-01	K0217	1	0	Acute respiratory tract inflammation	0	0	0
2018-04-01	K0218	0	0	Acute respiratory tract inflammation	0	0	1	2
2018-04-01	K0219	0	0	Human metapneumovirus infection	0	0	0
2018-04-01	K0220	0	0	Respiratory syncytial virus infection	0	0	0
2018-04-01	K0221	1	0	Acute respiratory tract inflammation	0	0	0
2018-04-01	K0222	0	1	Acute respiratory tract inflammation	0	0	0
2018-04-01	K0223	0	1	Acute respiratory tract inflammation	0	1	0
2018-04-01	K0224	0	0	Acute respiratory tract inflammation	1	0	0
2018-04-01	K0225	0	1	Acute respiratory tract inflammation	1	0	0
2018-04-01	K0226	1	1	Acute respiratory tract inflammation	1	0	0
2018-04-01	K0227	1	0	Acute respiratory tract inflammation	1	0	0
2018-04-01	K0228	0	0	Acute respiratory tract inflammation	1	0	0
2018-04-01	K0229	2	0	Acute respiratory tract inflammation	1	0	0
2018-04-01	K0230	2	1	Acute respiratory tract inflammation	1	0	0
2018-04-01	K0231	1	1	Acute respiratory tract inflammation	1	0	0
2018-04-01	K0232	0	0	Acute respiratory tract inflammation	1	0	0
2018-04-01	K0233	1	1	Acute respiratory tract inflammation	0	0	0
2018-04-01	K0234	0	1	Acute respiratory tract inflammation	0	0	0
2018-04-01	K0235	1	0	Acute respiratory tract inflammation	0	0	0
2018-04-01	K0236	0	1	Acute respiratory tract inflammation	0	0	0
2018-04-01	K0237	1	0	Acute respiratory tract inflammation	1	0	0
2018-04-01	K0238	0	0	Acute respiratory tract inflammation	0	0	0
2018-04-01	K0239	0	1	Human metapneumovirus infection	0	0	0
2018-04-01	K0240	0	1	Acute respiratory tract inflammation	0	0	0
2018-05-01	K0241	1	0	Acute respiratory tract inflammation	1	0	0
2018-05-01	K0242	1	0	Acute respiratory tract inflammation	0	0	0
2018-05-01	K0243	0	0	Acute respiratory tract inflammation	0	0	0
2018-05-01	K0244	0	1	Human metapneumovirus infection	0	0	0
2018-05-01	K0245	0	1	Acute respiratory tract inflammation	0	0	1	3
2018-05-01	K0246	1	1	Acute respiratory tract inflammation	1	0	0
2018-05-01	K0247	0	0	Acute respiratory tract inflammation	1	0	0
2018-05-01	K0248	2	0	Acute respiratory tract inflammation	1	0	0
2018-05-01	K0249	1	1	Acute respiratory tract inflammation	0	0	0
2018-05-01	K0250	0	0	Acute respiratory tract inflammation	0	0	0
2018-05-01	K0251	1	0	Acute respiratory tract inflammation	0	0	0
2018-05-01	K0252	0	1	Acute respiratory tract inflammation	0	0	0
2018-05-01	K0253	1	0	Acute respiratory tract inflammation	1	0	0
2018-05-01	K0254	0	1	Acute respiratory tract inflammation	0	0	0
2018-05-01	K0255	0	1	Acute respiratory tract inflammation	0	0	0
2018-05-01	K0256	0	1	Acute respiratory tract inflammation	0	0	0
2018-05-01	K0257	1	1	Acute respiratory tract inflammation	1	0	0
2018-05-01	K0258	1	0	Respiratory syncytial virus infection	1	1	0
2018-05-01	K0259	0	1	Acute respiratory tract inflammation	1	1	0
2018-05-01	K0260	1	1	Acute respiratory tract inflammation	1	0	0
2018-05-01	K0261	1	0	Streptococcal infection	1	0	0
2018-05-01	K0262	2	1	Acute respiratory tract inflammation	0	0	0
2018-05-01	K0263	2	1	Acute respiratory tract inflammation	0	0	0
2018-05-01	K0264	0	0	Adenovirus infection	0	1	0
2018-05-01	K0265	2	0	Acute respiratory tract inflammation	0	0	0
2018-05-01	K0266	0	1	Acute respiratory tract inflammation	0	0	0
2018-05-01	K0267	2	1	Acute respiratory tract inflammation	0	0	0
2018-05-01	K0268	0	0	Acute respiratory tract inflammation	0	0	0
2018-05-01	K0269	0	1	Acute respiratory tract inflammation	0	0	0
2018-05-01	K0270	1	0	Acute respiratory tract inflammation	1	0	0
2018-05-01	K0271	1	0	Acute respiratory tract inflammation	0	0	0
2018-05-01	K0272	0	1	Acute respiratory tract inflammation	1	0	0
2018-05-01	K0273	0	1	Acute respiratory tract inflammation	0	0	0
2018-05-01	K0274	0	1	Acute respiratory tract inflammation	0	0	0
2018-05-01	K0275	1	0	Acute respiratory tract inflammation	0	0	0
2018-05-01	K0276	1	1	Adenovirus infection	1	0	0
2018-05-01	K0277	0	1	Acute respiratory tract inflammation	0	0	0
2018-05-01	K0278	1	0	Acute respiratory tract inflammation	1	1	0
2018-05-01	K0279	1	1	Adenovirus infection	1	1	0
2018-05-01	K0280	0	0	Respiratory syncytial virus infection	0	0	0
2018-06-01	K0281	0	1	Acute respiratory tract inflammation	0	0	0
2018-06-01	K0282	0	0	Acute respiratory tract inflammation	0	0	0
2018-06-01	K0283	1	0	Acute respiratory tract inflammation	1	0	0
2018-06-01	K0284	1	0	Acute respiratory tract inflammation	1	1	0
2018-06-01	K0285	1	1	Acute respiratory tract inflammation	1	1	0
2018-06-01	K0286	1	0	Acute respiratory tract inflammation	0	0	0
2018-06-01	K0287	1	0	Acute respiratory tract inflammation	0	0	0
2018-06-01	K0288	2	1	Acute respiratory tract inflammation	1	0	0
2018-06-01	K0289	0	0	Acute respiratory tract inflammation	0	1	0
2018-06-01	K0290	1	1	Acute respiratory tract inflammation	1	0	0
2018-06-01	K0291	3	1	Acute respiratory tract inflammation	0	0	0
2018-06-01	K0292	0	1	Acute respiratory tract inflammation	0	0	0
2018-06-01	K0293	0	0	Acute respiratory tract inflammation	0	0	0
2018-06-01	K0294	0	0	Acute respiratory tract inflammation	0	0	0
2018-06-01	K0295	2	0	Acute respiratory tract inflammation	1	0	0
2018-06-01	K0296	0	0	Respiratory syncytial virus infection	1	1	0
2018-06-01	K0297	0	0	Acute respiratory tract inflammation	1	0	0
2018-06-01	K0298	0	0	Acute respiratory tract inflammation	0	0	0
2018-06-01	K0299	0	1	Acute respiratory tract inflammation	0	0	0
2018-06-01	K0300	1	1	Acute respiratory tract inflammation	1	0	0
2018-06-01	K0301	1	0	Acute respiratory tract inflammation	0	0	0
2018-06-01	K0302	0	1	Acute respiratory tract inflammation	1	0	0
2018-06-01	K0303	0	0	Acute respiratory tract inflammation	0	0	0
2018-06-01	K0304	1	0	Acute respiratory tract inflammation	0	0	0
2018-06-01	K0305	1	0	Acute respiratory tract inflammation	1	0	0
2018-06-01	K0306	1	0	Acute respiratory tract inflammation	0	0	0
2018-06-01	K0307	0	0	Acute respiratory tract inflammation	1	1	0
2018-06-01	K0308	0	0	Acute respiratory tract inflammation	0	1	0
2018-06-01	K0309	0	0	Acute respiratory tract inflammation	1	0	0
2018-06-01	K0310	1	1	Acute respiratory tract inflammation	0	0	0
2018-06-01	K0311	1	1	Acute respiratory tract inflammation	1	0	0
2018-06-01	K0312	1	0	Acute respiratory tract inflammation	0	0	0
2018-06-01	K0313	0	0	Acute respiratory tract inflammation	0	0	0
2018-06-01	K0314	0	0	Acute respiratory tract inflammation	1	0	0
2018-06-01	K0315	0	0	Acute respiratory tract inflammation	0	0	0
2018-06-01	K0316	1	0	Acute respiratory tract inflammation	0	0	0
2018-06-01	K0317	0	0	Acute respiratory tract inflammation	0	1	0
2018-06-01	K0318	0	1	Acute respiratory tract inflammation	0	1	0
2018-06-01	K0319	3	1	Streptococcal infection	1	0	0
2018-07-01	K0320	0	0	Acute respiratory tract inflammation	0	0	0
2018-07-01	K0321	1	1	Acute respiratory tract inflammation	0	0	0
2018-07-01	K0322	0	1	Acute respiratory tract inflammation	0	0	0
2018-07-01	K0323	0	1	Acute respiratory tract inflammation	0	0	0
2018-07-01	K0324	0	0	Acute respiratory tract inflammation	0	0	0
2018-07-01	K0325	0	1	Acute respiratory tract inflammation	0	0	0
2018-07-01	K0326	1	1	Acute respiratory tract inflammation	0	0	0
2018-07-01	K0327	0	1	Acute respiratory tract inflammation	0	0	0
2018-07-01	K0328	0	1	Acute respiratory tract inflammation	0	0	0
2018-07-01	K0329	1	0	Acute respiratory tract inflammation	0	0	0
2018-07-01	K0330	1	1	Acute respiratory tract inflammation	1	0	0
2018-07-01	K0331	1	1	Acute respiratory tract inflammation	1	0	0
2018-07-01	K0332	1	1	Acute respiratory tract inflammation	0	0	0
2018-07-01	K0333	0	1	Acute respiratory tract inflammation	0	0	0
2018-07-01	K0334	1	1	Acute respiratory tract inflammation	0	0	0
2018-07-01	K0335	1	1	Acute respiratory tract inflammation	0	0	0
2018-07-01	K0336	0	0	Acute respiratory tract inflammation	0	0	0
2018-07-01	K0337	0	1	Acute respiratory tract inflammation	0	0	0
2018-07-01	K0338	0	0	Acute respiratory tract inflammation	0	0	0
2018-07-01	K0339	0	0	Acute respiratory tract inflammation	0	0	0
2018-07-01	K0340	1	1	Acute respiratory tract inflammation	0	0	0
2018-07-01	K0341	0	0	Respiratory syncytial virus infection	1	0	0
2018-07-01	K0342	1	0	Acute respiratory tract inflammation	1	0	0
2018-07-01	K0343	1	0	Acute respiratory tract inflammation	0	0	0
2018-07-01	K0344	0	1	Acute respiratory tract inflammation	0	0	0
2018-07-01	K0345	1	1	Acute respiratory tract inflammation	0	0	0
2018-07-01	K0346	1	1	Acute respiratory tract inflammation	0	1	0
2018-07-01	K0347	0	0	Acute respiratory tract inflammation	0	0	0
2018-07-01	K0348	1	1	Streptococcal infection	1	0	0
2018-07-01	K0349	1	0	Acute respiratory tract inflammation	1	0	0
2018-07-01	K0350	1	0	Acute respiratory tract inflammation	0	0	0
2018-07-01	K0351	0	1	Acute respiratory tract inflammation	0	0	0
2018-07-01	K0352	1	0	Acute respiratory tract inflammation	1	0	0
2018-07-01	K0353	0	0	Acute respiratory tract inflammation	0	0	0
2018-07-01	K0354	1	1	Acute respiratory tract inflammation	1	0	0
2018-07-01	K0355	1	0	Acute respiratory tract inflammation	0	0	0
2018-07-01	K0356	2	1	Acute respiratory tract inflammation	0	0	0
2018-07-01	K0357	0	1	Acute respiratory tract inflammation	0	0	0
2018-07-01	K0358	1	1	Acute pneumonia	0	1	0
2018-07-01	K0359	1	0	Acute respiratory tract inflammation	0	0	0
2018-07-01	K0360	0	0	Acute respiratory tract inflammation	1	1	0
2018-08-01	K0361	0	1	Respiratory syncytial virus infection	0	1	0
2018-08-01	K0362	2	0	Acute respiratory tract inflammation	0	0	0
2018-08-01	K0363	0	1	Respiratory syncytial virus infection	0	1	0
2018-08-01	K0364	2	1	Acute respiratory tract inflammation	1	0	0
2018-08-01	K0365	2	0	Acute respiratory tract inflammation	0	0	0
2018-08-01	K0366	1	1	Acute respiratory tract inflammation	1	0	0
2018-08-01	K0367	0	0	Acute respiratory tract inflammation	0	0	0
2018-08-01	K0368	1	1	Acute respiratory tract inflammation	0	0	0
2018-08-01	K0369	0	0	Acute respiratory tract inflammation	0	0	0
2018-08-01	K0370	0	0	Acute respiratory tract inflammation	1	0	0
2018-08-01	K0371	1	0	Acute respiratory tract inflammation	0	0	0
2018-08-01	K0372	0	1	Acute respiratory tract inflammation	1	0	0
2018-08-01	K0373	0	1	Acute respiratory tract inflammation	1	0	0
2018-08-01	K0374	1	0	Acute respiratory tract inflammation	1	0	0
2018-08-01	K0375	1	1	Respiratory syncytial virus infection	1	1	0
2018-08-01	K0376	2	0	Adenovirus infection	1	0	0
2018-08-01	K0377	0	1	Acute respiratory tract inflammation	0	0	0
2018-08-01	K0378	1	0	Acute respiratory tract inflammation	1	0	0
2018-08-01	K0379	1	1	Acute respiratory tract inflammation	1	0	0
2018-08-01	K0380	0	1	Respiratory syncytial virus infection	0	1	0
2018-08-01	K0381	1	1	Acute respiratory tract inflammation	0	0	0
2018-08-01	K0382	1	1	Respiratory syncytial virus infection	0	1	0
2018-08-01	K0383	0	1	Respiratory syncytial virus infection	0	0	0
2018-08-01	K0384	1	1	Acute respiratory tract inflammation	0	0	0
2018-08-01	K0385	2	0	Acute pneumonia	1	0	0
2018-08-01	K0386	0	0	Acute respiratory tract inflammation	1	0	0
2018-08-01	K0387	0	0	Acute respiratory tract inflammation	1	0	0
2018-08-01	K0388	1	0	Acute respiratory tract inflammation	0	0	0
2018-08-01	K0389	0	1	Acute respiratory tract inflammation	1	1	0
2018-08-01	K0390	1	0	Acute respiratory tract inflammation	0	0	0
2018-08-01	K0391	0	0	Acute respiratory tract inflammation	1	0	0
2018-08-01	K0392	1	0	Acute respiratory tract inflammation	0	1	0
2018-08-01	K0393	1	1	Acute respiratory tract inflammation	0	0	0
2018-08-01	K0394	0	1	Acute respiratory tract inflammation	0	0	0
2018-08-01	K0395	0	1	Respiratory syncytial virus infection	0	0	0
2018-08-01	K0396	1	0	Acute respiratory tract inflammation	1	0	0
2018-08-01	K0397	0	1	Respiratory syncytial virus infection	0	1	0
2018-08-01	K0398	0	0	Acute respiratory tract inflammation	0	0	0
2018-08-01	K0399	2	1	Acute respiratory tract inflammation	0	0	0
2018-08-01	K0400	0	0	Acute respiratory tract inflammation	0	0	0
2018-09-01	K0401	1	0	Respiratory syncytial virus infection	0	1	0
2018-09-01	K0402	1	1	Acute respiratory tract inflammation	0	0	0
2018-09-01	K0403	0	0	Respiratory syncytial virus infection	0	1	0
2018-09-01	K0404	1	0	Acute respiratory tract inflammation	1	0	0
2018-09-01	K0405	0	0	Acute respiratory tract inflammation	1	0	0
2018-09-01	K0406	0	0	Acute respiratory tract inflammation	0	0	0
2018-09-01	K0407	1	0	Acute respiratory tract inflammation	1	0	0
2018-09-01	K0408	1	0	Acute respiratory tract inflammation	1	0	0
2018-09-01	K0409	1	0	Allergic rhinitis	0	0	0
2018-09-01	K0410	0	1	Acute respiratory tract inflammation	1	0	0
2018-09-01	K0411	1	1	Acute respiratory tract inflammation	0	0	0
2018-09-01	K0412	1	0	Acute respiratory tract inflammation	1	0	0
2018-09-01	K0413	0	1	Acute respiratory tract inflammation	1	0	0
2018-09-01	K0414	1	1	Respiratory syncytial virus infection	1	1	0
2018-09-01	K0415	0	1	Respiratory syncytial virus infection	0	0	0
2018-09-01	K0416	0	0	Acute respiratory tract inflammation	0	0	0
2018-09-01	K0417	1	1	Others	0	0	0
2018-09-01	K0418	1	0	Respiratory syncytial virus infection	1	0	0
2018-09-01	K0419	0	0	Acute respiratory tract inflammation	1	0	0
2018-09-01	K0420	1	0	Respiratory syncytial virus infection	1	0	0
2018-09-01	K0421	0	0	Acute respiratory tract inflammation	0	0	0
2018-09-01	K0422	0	0	Respiratory syncytial virus infection	0	0	0
2018-09-01	K0423	0	1	Acute respiratory tract inflammation	0	0	0
2018-09-01	K0424	0	1	Respiratory syncytial virus infection	0	0	0
2018-09-01	K0425	2	1	Acute respiratory tract inflammation	1	0	0
2018-09-01	K0426	0	0	Acute respiratory tract inflammation	1	0	0
2018-09-01	K0427	1	1	Acute respiratory tract inflammation	1	0	0
2018-09-01	K0428	1	1	Acute respiratory tract inflammation	1	0	1	1
2018-09-01	K0429	0	0	Respiratory syncytial virus infection	0	0	0
2018-09-01	K0430	1	1	Respiratory syncytial virus infection	0	1	0
2018-09-01	K0431	1	0	Acute respiratory tract inflammation	1	0	0
2018-09-01	K0432	1	0	Acute respiratory tract inflammation	0	0	0
2018-09-01	K0433	1	1	Acute respiratory tract inflammation	1	0	0
2018-09-01	K0434	0	1	Acute respiratory tract inflammation	1	0	0
2018-09-01	K0435	0	0	Acute respiratory tract inflammation	1	0	0
2018-09-01	K0436	1	0	Acute respiratory tract inflammation	0	0	0
2018-09-01	K0437	2	0	Acute respiratory tract inflammation	0	0	0
2018-09-01	K0438	1	1	Acute respiratory tract inflammation	0	0	0
2018-09-01	K0439	1	0	Acute respiratory tract inflammation	0	0	0
2018-09-01	K0440	1	0	Acute respiratory tract inflammation	0	0	0
2018-10-01	K0441	0	0	Acute respiratory tract inflammation	1	0	0
2018-10-01	K0442	1	1	Respiratory syncytial virus infection	1	1	0
2018-10-01	K0443	0	1	Acute respiratory tract inflammation	0	0	0
2018-10-01	K0444	1	1	Acute respiratory tract inflammation	1	0	0
2018-10-01	K0445	0	1	Acute respiratory tract inflammation	0	1	0
2018-10-01	K0446	0	1	Respiratory syncytial virus infection	1	1	0
2018-10-01	K0447	0	1	Acute respiratory tract inflammation	0	0	0
2018-10-01	K0448	2	1	Acute respiratory tract inflammation	0	0	0
2018-10-01	K0449	0	1	Acute respiratory tract inflammation	0	0	0
2018-10-01	K0450	1	0	Acute respiratory tract inflammation	0	0	0
2018-10-01	K0451	0	1	Acute respiratory tract inflammation	0	0	0
2018-10-01	K0452	1	1	Acute respiratory tract inflammation	0	0	0
2018-10-01	K0453	1	1	Acute respiratory tract inflammation	1	1	1	1
2018-10-01	K0454	1	1	Acute respiratory tract inflammation	0	0	0
2018-10-01	K0455	2	0	Acute respiratory tract inflammation	1	0	0
2018-10-01	K0456	1	0	Acute respiratory tract inflammation	0	0	0
2018-10-01	K0457	0	1	Acute respiratory tract inflammation	0	0	0
2018-10-01	K0458	1	0	Acute respiratory tract inflammation	0	1	0
2018-10-01	K0459	1	1	Acute respiratory tract inflammation	1	0	0
2018-10-01	K0460	0	0	Acute respiratory tract inflammation	0	0	0
2018-10-01	K0461	0	0	Acute respiratory tract inflammation	1	0	0
2018-10-01	K0462	1	0	Acute respiratory tract inflammation	0	0	0
2018-10-01	K0463	2	0	Acute respiratory tract inflammation	0	0	0
2018-10-01	K0R464	0	0	Respiratory syncytial virus infection	0	0	0
2018-10-01	K0465	0	1	Acute respiratory tract inflammation	0	0	0
2018-10-01	K0466	1	1	Acute respiratory tract inflammation	0	0	0
2018-10-01	K0467	1	1	Respiratory syncytial virus infection	1	1	0
2018-10-01	K0468	0	1	Acute respiratory tract inflammation	0	0	0
2018-10-01	K0469	3	1	Allergic rhinitis	0	0	0
2018-10-01	K0470	1	1	Acute respiratory tract inflammation	1	0	0
2018-10-01	K0471	1	0	Respiratory syncytial virus infection	1	0	0
2018-10-01	K0472	0	0	Acute respiratory tract inflammation	0	1	0
2018-10-01	K0473	1	0	Acute respiratory tract inflammation	1	0	0
2018-10-01	K0474	1	1	Acute respiratory tract inflammation	0	0	0
2018-10-01	K0475	1	0	Acute respiratory tract inflammation	0	0	0
2018-10-01	K0476	1	0	Acute respiratory tract inflammation	1	0	0
2018-10-01	K0477	0	1	Acute respiratory tract inflammation	0	0	0
2018-10-01	K0478	1	0	Acute respiratory tract inflammation	1	1	0
2018-10-01	K0479	1	1	Acute respiratory tract inflammation	1	0	0
2018-10-01	K0480	1	1	Respiratory syncytial virus infection	0	0	0
2018-11-01	K0481	1	0	Acute respiratory tract inflammation	1	0	0
2018-11-01	K0482	1	1	Acute respiratory tract inflammation	1	0	0
2018-11-01	K0483	1	1	Acute respiratory tract inflammation	1	0	0
2018-11-01	K0484	0	1	Respiratory syncytial virus infection	0	0	0
2018-11-01	K0485	0	1	Acute respiratory tract inflammation	0	0	0
2018-11-01	K0486	0	0	Acute respiratory tract inflammation	0	0	0
2018-11-01	K0487	1	0	Acute respiratory tract inflammation	0	0	0
2018-11-01	K0488	1	0	Acute respiratory tract inflammation	1	0	0
2018-11-01	K0489	0	1	Acute respiratory tract inflammation	0	0	1	3
2018-11-01	K0490	5	0	Respiratory syncytial virus infection	0	0	0
2018-11-01	K0491	5	0	Respiratory syncytial virus infection	0	0	0
2018-11-01	K0492	1	0	Acute respiratory tract inflammation	0	1	0
2018-11-01	K0493	0	1	Acute respiratory tract inflammation	0	0	0
2018-11-01	K0494	0	1	Acute respiratory tract inflammation	0	0	0
2018-11-01	K0495	0	1	Acute respiratory tract inflammation	1	0	0
2018-11-01	K0496	0	0	Acute respiratory tract inflammation	0	0	0
2018-11-01	K0497	0	0	Acute respiratory tract inflammation	1	0	0
2018-11-01	K0498	1	0	Acute respiratory tract inflammation	0	0	0
2018-11-01	K0499	1	0	Acute respiratory tract inflammation	0	0	0
2018-11-01	K0500	1	1	Acute respiratory tract inflammation	0	0	0
2018-11-01	K0501	2	0	Acute respiratory tract inflammation	1	0	0
2018-11-01	K0502	0	0	Acute respiratory tract inflammation	0	0	0
2018-11-01	K0503	0	1	Respiratory syncytial virus infection	0	1	0
2018-11-01	K0504	1	1	Acute respiratory tract inflammation	0	0	0
2018-11-01	K0505	1	0	Acute respiratory tract inflammation	0	1	0
2018-11-01	K0506	1	0	Acute respiratory tract inflammation	0	0	0
2018-11-01	K0507	2	0	Acute respiratory tract inflammation	0	0	0
2018-11-01	K0508	2	0	Acute respiratory tract inflammation	0	0	0
2018-11-01	K0509	1	0	Acute respiratory tract inflammation	0	1	0
2018-11-01	K0510	0	0	Acute respiratory tract inflammation	0	0	0
2018-11-01	K0511	2	0	Acute respiratory tract inflammation	0	1	0
2018-11-01	K0512	1	0	Acute respiratory tract inflammation	0	0	0
2018-11-01	K0513	0	1	Acute respiratory tract inflammation	1	1	0
2018-11-01	K0514	1	0	Acute respiratory tract inflammation	1	0	0
2018-11-01	K0515	0	0	Acute respiratory tract inflammation	1	0	0
2018-11-01	K0516	1	1	Acute respiratory tract inflammation	1	0	0
2018-11-01	K0517	0	1	Acute respiratory tract inflammation	0	0	0
2018-11-01	K0518	2	0	Acute respiratory tract inflammation	0	0	1	5
2018-11-01	K0519	1	1	Acute respiratory tract inflammation	1	0	0
2018-11-01	K0520	0	0	Acute respiratory tract inflammation	0	0	0
2018-12-01	K0521	1	0	Acute respiratory tract inflammation	1	0	0
2018-12-01	K0522	0	0	Acute respiratory tract inflammation	1	1	0
2018-12-01	K0523	0	1	Respiratory syncytial virus infection	0	0	0
2018-12-01	K0524	0	1	Acute respiratory tract inflammation	0	0	0
2018-12-01	K0525	1	1	Adenovirus infection	1	0	0
2018-12-01	K0526	1	0	Acute respiratory tract inflammation	0	0	0
2018-12-01	K0527	1	0	Acute respiratory tract inflammation	0	0	0
2018-12-01	K0528	1	0	Acute respiratory tract inflammation	0	0	0
2018-12-01	K0529	1	0	Acute respiratory tract inflammation	0	0	0
2018-12-01	K0530	1	1	Acute respiratory tract inflammation	0	0	0
2018-12-01	K0531	1	1	Acute respiratory tract inflammation	1	0	0
2018-12-01	K0532	0	0	Acute respiratory tract inflammation	0	0	0
2018-12-01	K0533	0	0	Acute respiratory tract inflammation	0	0	0
2018-12-01	K0534	0	1	Acute respiratory tract inflammation	1	0	0
2018-12-01	K0535	2	0	Acute respiratory tract inflammation	0	0	0
2018-12-01	K0536	2	0	Acute respiratory tract inflammation	0	0	1	5
2018-12-01	K0537	2	0	Adenovirus infection	1	0	0
2018-12-01	K0538	3	0	Acute respiratory tract inflammation	0	0	0
2018-12-01	K0539	1	0	Acute respiratory tract inflammation	0	1	1	1
2018-12-01	K0540	1	1	Acute respiratory tract inflammation	1	0	0
2018-12-01	K0541	3	0	Acute respiratory tract inflammation	1	0	0
2018-12-01	K0542	1	0	Acute respiratory tract inflammation	0	0	0
2018-12-01	K0543	0	1	Acute respiratory tract inflammation	0	0	0
2018-12-01	K0544	0	0	Acute respiratory tract inflammation	0	1	0
2018-12-01	K0545	1	0	Acute respiratory tract inflammation	0	0	0
2018-12-01	K0546	1	0	Acute respiratory tract inflammation	1	0	0
2018-12-01	K0547	1	1	Acute respiratory tract inflammation	0	0	0
2018-12-01	K0548	0	0	Acute respiratory tract inflammation	0	0	0
2018-12-01	K0549	2	1	Influenza virus infection	0	0	0
2018-12-01	K0550	0	0	Influenza virus infection	0	0	0
2018-12-01	K0551	1	0	Acute respiratory tract inflammation	1	0	0
2018-12-01	K0552	1	0	Acute respiratory tract inflammation	0	0	0
2018-12-01	K0553	0	0	Acute respiratory tract inflammation	0	1	0
2018-12-01	K0554	1	0	Acute respiratory tract inflammation	0	0	0
2018-12-01	K0555	1	1	Acute respiratory tract inflammation	0	0	0
2018-12-01	K0556	0	0	Acute respiratory tract inflammation	0	0	0
2018-12-01	K0557	1	0	Acute respiratory tract inflammation	0	0	0
2018-12-01	K0558	0	0	Acute respiratory tract inflammation	0	0	0
2018-12-01	K0559	0	1	Acute respiratory tract inflammation	0	1	0
2018-12-01	K0560	1	1	Acute respiratory tract inflammation	0	0	0
2019-01-01	K0561	0	1	Respiratory syncytial virus infection	0	0	0
2019-01-01	K0562	1	0	Influenza virus infection	1	0	0
2019-01-01	K0563	1	1	Human metapneumovirus infection	1	0	0
2019-01-01	K0564	0	0	Acute respiratory tract inflammation	0	0	0
2019-01-01	K0565	1	0	Acute respiratory tract inflammation	1	0	0
2019-01-01	K0566	1	1	Acute respiratory tract inflammation	0	0	1	2
2019-01-01	K0567	1	0	Acute respiratory tract inflammation	0	0	0
2019-01-01	K0568	2	0	Acute respiratory tract inflammation	0	0	0
2019-01-01	K0569	1	0	Acute respiratory tract inflammation	0	0	0
2019-01-01	K0570	2	1	Acute respiratory tract inflammation	0	0	1	1
2019-01-01	K0571	1	0	Influenza virus infection	1	0	0
2019-01-01	K0572	1	1	Acute respiratory tract inflammation	1	0	0
2019-01-01	K0573	0	0	Acute respiratory tract inflammation	1	0	0
2019-01-01	K0574	0	1	Acute respiratory tract inflammation	0	0	0
2019-01-01	K0575	0	1	Acute respiratory tract inflammation	0	0	0
2019-01-01	K0576	1	0	Acute respiratory tract inflammation	1	0	0
2019-01-01	K0577	0	0	Acute respiratory tract inflammation	1	0	0
2019-01-01	K0578	1	0	Human metapneumovirus infection	1	0	0
2019-01-01	K0579	1	0	Acute respiratory tract inflammation	0	0	0
2019-01-01	K0580	1	1	Acute respiratory tract inflammation	0	0	0
2019-01-01	K0581	1	1	Acute respiratory tract inflammation	1	0	0
2019-01-01	K0582	0	0	Influenza virus infection	0	1	0
2019-01-01	K0583	1	0	Respiratory syncytial virus infection	1	0	0
2019-01-01	K0584	1	0	Acute respiratory tract inflammation	1	0	0
2019-01-01	K0585	2	1	Acute respiratory tract inflammation	1	0	0
2019-01-01	K0586	0	0	Acute respiratory tract inflammation	0	0	0
2019-01-01	K0587	1	0	Acute respiratory tract inflammation	0	0	0
2019-01-01	K0588	1	0	Acute respiratory tract inflammation	1	0	0
2019-01-01	K0589	1	1	Acute respiratory tract inflammation	0	0	1	4
2019-01-01	K0590	0	1	Acute respiratory tract inflammation	0	0	0
2019-01-01	K0591	0	1	Acute respiratory tract inflammation	0	0	0
2019-01-01	K0592	0	1	Acute respiratory tract inflammation	0	0	0
2019-01-01	K0593	1	1	Acute respiratory tract inflammation	0	0	1	2
2019-01-01	K0594	1	0	Acute respiratory tract inflammation	1	0	0
2019-01-01	K0595	2	0	Acute respiratory tract inflammation	0	0	0
2019-01-01	K0596	1	1	Acute respiratory tract inflammation	1	0	0
2019-01-01	K0597	1	0	Acute respiratory tract inflammation	0	0	0
2019-01-01	K0598	0	1	Acute respiratory tract inflammation	0	0	0
2019-01-01	K0599	2	0	Acute respiratory tract inflammation	1	0	0
2019-01-01	K0600	2	0	Acute respiratory tract inflammation	0	0	0
2019-02-01	K0601	1	0	Influenza virus infection	0	1	1	1
2019-02-01	K0602	1	0	Acute respiratory tract inflammation	1	0	0
2019-02-01	K0603	2	0	Acute respiratory tract inflammation	0	0	0
2019-02-01	K0604	1	0	Acute respiratory tract inflammation	1	1	0
2019-02-01	K0605	1	0	Acute respiratory tract inflammation	1	0	0
2019-02-01	K0606	1	1	Acute respiratory tract inflammation	0	0	0
2019-02-01	K0607	1	1	Acute respiratory tract inflammation	0	0	0
2019-02-01	K0608	0	0	Acute respiratory tract inflammation	1	0	0
2019-02-01	K0609	0	0	Acute respiratory tract inflammation	0	0	0
2019-02-01	K0610	1	1	Influenza virus infection	0	0	0
2019-02-01	K0611	0	0	Influenza virus infection	1	0	0
2019-02-01	K0612	0	0	Acute respiratory tract inflammation	0	0	0
2019-02-01	K0613	2	0	Acute respiratory tract inflammation	1	0	0
2019-02-01	K0614	1	1	Acute respiratory tract inflammation	0	0	0
2019-02-01	K0615	0	1	Acute respiratory tract inflammation	0	0	0
2019-02-01	K0616	1	1	Acute respiratory tract inflammation	0	0	0
2019-02-01	K0617	1	0	Acute respiratory tract inflammation	1	1	0
2019-02-01	K0618	1	0	Influenza virus infection	1	0	0
2019-02-01	K0619	2	0	Acute respiratory tract inflammation	0	0	0
2019-02-01	K0620	0	0	Acute respiratory tract inflammation	0	0	0
2019-02-01	K0621	1	1	Acute respiratory tract inflammation	1	0	0
2019-02-01	K0622	0	0	Acute respiratory tract inflammation	0	1	0
2019-02-01	K0623	1	0	Acute respiratory tract inflammation	1	1	0
2019-02-01	K0624	1	1	Acute respiratory tract inflammation	1	0	1	2
2019-02-01	K0625	0	0	Respiratory syncytial virus infection	1	0	0
2019-02-01	K0626	0	0	Acute respiratory tract inflammation	0	0	0
2019-02-01	K0627	1	0	Acute respiratory tract inflammation	0	0	0
2019-02-01	K0628	1	0	Acute respiratory tract inflammation	0	0	0
2019-02-01	K0629	0	1	Acute respiratory tract inflammation	0	0	0
2019-02-01	K0630	0	0	Respiratory syncytial virus infection	0	0	0
2019-02-01	K0631	2	1	Acute respiratory tract inflammation	1	0	0
2019-02-01	K0632	2	0	Acute respiratory tract inflammation	1	0	0
2019-02-01	K0633	1	0	Acute respiratory tract inflammation	0	0	0
2019-02-01	K0634	1	1	Acute respiratory tract inflammation	0	0	1	2
2019-02-01	K0635	1	1	Acute respiratory tract inflammation	1	0	0
2019-02-01	K0636	1	1	Acute respiratory tract inflammation	0	0	0
2019-02-01	K0637	2	0	Acute respiratory tract inflammation	0	0	0
2019-02-01	K0638	2	1	Influenza virus infection	1	0	0
2019-02-01	K0639	0	1	Acute respiratory tract inflammation	0	0	0
2019-02-01	K0640	0	0	Acute respiratory tract inflammation	0	0	0
2019-03-01	K0641	1	1	Acute respiratory tract inflammation	0	0	1	1
2019-03-01	K0642	1	1	Acute pneumonia	1	0	0
2019-03-01	K0643	1	0	Acute respiratory tract inflammation	1	0	0
2019-03-01	K0644	0	1	Acute respiratory tract inflammation	1	0	0
2019-03-01	K0645	0	1	Acute respiratory tract inflammation	1	0	0
2019-03-01	K0646	1	1	Acute respiratory tract inflammation	1	0	0
2019-03-01	K0647	0	1	Acute respiratory tract inflammation	0	1	0
2019-03-01	K0648	1	0	Acute respiratory tract inflammation	0	0	0
2019-03-01	K0649	0	1	Acute respiratory tract inflammation	0	0	0
2019-03-01	K0650	1	0	Acute respiratory tract inflammation	1	0	0
2019-03-01	K0651	0	1	Acute respiratory tract inflammation	0	0	0
2019-03-01	K0652	2	0	Acute respiratory tract inflammation	1	0	0
2019-03-01	K0653	1	0	Acute respiratory tract inflammation	0	0	0
2019-03-01	K0654	1	0	Acute respiratory tract inflammation	0	0	0
2019-03-01	K0655	1	1	Acute respiratory tract inflammation	0	0	0
2019-03-01	K0656	1	0	Acute respiratory tract inflammation	1	0	0
2019-03-01	K0657	1	0	Acute respiratory tract inflammation	0	0	0
2019-03-01	K0658	1	0	Acute respiratory tract inflammation	0	0	0
2019-03-01	K0659	1	1	Acute respiratory tract inflammation	1	0	0
2019-03-01	K0660	1	0	Acute respiratory tract inflammation	0	0	0
2019-03-01	K0661	1	1	Acute respiratory tract inflammation	0	0	0
2019-03-01	K0662	1	1	Acute respiratory tract inflammation	0	0	0
2019-03-01	K0663	1	0	Acute respiratory tract inflammation	0	0	0
2019-03-01	K0664	1	1	Acute respiratory tract inflammation	1	0	1	4
2019-03-01	K0665	0	0	Acute respiratory tract inflammation	0	0	0
2019-03-01	K0666	0	1	Acute respiratory tract inflammation	0	0	0
2019-03-01	K0667	0	0	Acute respiratory tract inflammation	0	0	0
2019-03-01	K0668	0	1	Acute respiratory tract inflammation	1	1	0
2019-03-01	K0669	0	0	Acute respiratory tract inflammation	0	0	0
2019-03-01	K0670	1	1	Acute respiratory tract inflammation	0	1	1	3
2019-03-01	K0671	0	0	Acute respiratory tract inflammation	0	1	0
2019-03-01	K0672	0	1	Acute respiratory tract inflammation	1	1	0
2019-03-01	K0673	1	0	Acute respiratory tract inflammation	1	0	0
2019-03-01	K0674	1	1	Acute respiratory tract inflammation	0	0	0
2019-03-01	K0675	1	1	Acute respiratory tract inflammation	0	0	0
2019-03-01	K0676	2	0	Acute respiratory tract inflammation	0	0	0
2019-03-01	K0677	2	0	Acute respiratory tract inflammation	0	0	0
2019-03-01	K0678	1	0	Acute respiratory tract inflammation	0	0	0
2019-03-01	K0679	1	1	Acute respiratory tract inflammation	0	0	0
2019-03-01	K0680	1	0	Acute respiratory tract inflammation	1	0	0
2019-04-01	K0681	1	0	Human metapneumovirus infection	1	0	0
2019-04-01	K0682	1	1	Acute respiratory tract inflammation	1	0	0
2019-04-01	K0683	1	0	Acute respiratory tract inflammation	0	0	0
2019-04-01	K0684	0	0	Human metapneumovirus infection	0	1	0
2019-04-01	K0685	0	1	Acute respiratory tract inflammation	0	0	0
2019-04-01	K0686	1	1	Acute respiratory tract inflammation	0	0	0
2019-04-01	K0687	0	1	Acute respiratory tract inflammation	0	0	0
2019-04-01	K0688	0	1	Acute respiratory tract inflammation	1	0	0
2019-04-01	K0689	0	0	Acute respiratory tract inflammation	0	0	0
2019-04-01	K0690	0	0	Acute respiratory tract inflammation	1	0	0
2019-04-01	K0691	1	1	Acute respiratory tract inflammation	0	0	0
2019-04-01	K0692	1	1	Acute respiratory tract inflammation	0	0	0
2019-04-01	K0693	1	0	Human metapneumovirus infection	0	1	0
2019-04-01	K0694	1	0	Acute respiratory tract inflammation	1	1	0
2019-04-01	K0695	1	0	Acute respiratory tract inflammation	1	1	0
2019-04-01	K0696	1	1	Acute respiratory tract inflammation	1	1	0
2019-04-01	K0697	1	1	Acute respiratory tract inflammation	0	0	0
2019-04-01	K0698	1	0	Acute respiratory tract inflammation	1	0	0
2019-04-01	K0699	1	1	Acute respiratory tract inflammation	0	0	0
2019-04-01	K0700	0	0	Acute respiratory tract inflammation	0	0	0
2019-04-01	K0701	1	1	Human metapneumovirus infection	1	1	0
2019-04-01	K0702	0	0	Acute respiratory tract inflammation	1	0	0
2019-04-01	K0703	0	1	Acute respiratory tract inflammation	0	0	0
2019-04-01	K0704	1	0	Acute respiratory tract inflammation	1	1	0
2019-04-01	K0705	0	0	Respiratory syncytial virus infection	0	0	0
2019-04-01	K0706	0	1	Acute respiratory tract inflammation	0	0	0
2019-04-01	K0707	0	1	Acute respiratory tract inflammation	0	0	0
2019-04-01	K0708	0	0	Acute respiratory tract inflammation	0	0	0
2019-04-01	K0709	0	0	Acute respiratory tract inflammation	0	0	0
2019-04-01	K0710	1	0	Acute respiratory tract inflammation	1	0	0
2019-04-01	K0711	1	1	Human metapneumovirus infection	0	1	0
2019-04-01	K0712	1	0	Acute respiratory tract inflammation	1	0	0
2019-04-01	K0713	2	1	Acute pneumonia	1	1	0
2019-04-01	K0714	0	0	Acute respiratory tract inflammation	1	0	0
2019-04-01	K0715	0	0	Acute respiratory tract inflammation	0	0	0
2019-04-01	K0716	1	1	Acute respiratory tract inflammation	1	0	0
2019-04-01	K0717	0	0	Acute respiratory tract inflammation	0	0	0
2019-04-01	K0718	0	0	Acute respiratory tract inflammation	0	0	0
2019-04-01	K0719	0	0	Acute respiratory tract inflammation	1	1	0
2019-04-01	K0720	0	1	Acute respiratory tract inflammation	0	0	0
2019-04-01	K0721	1	0	Acute respiratory tract inflammation	0	0	0
2019-05-01	K0722	1	0	Acute respiratory tract inflammation	1	0	0
2019-05-01	K0723	1	0	Acute respiratory tract inflammation	1	0	0
2019-05-01	K0724	0	1	Acute respiratory tract inflammation	1	0	0
2019-05-01	K0725	0	1	Acute respiratory tract inflammation	0	0	0
2019-05-01	K0726	0	1	Acute respiratory tract inflammation	0	0	0
2019-05-01	K0727	0	0	Acute respiratory tract inflammation	0	0	0
2019-05-01	K0728	1	0	Acute respiratory tract inflammation	0	0	0
2019-05-01	K0729	1	1	Acute respiratory tract inflammation	1	0	0
2019-05-01	K0730	0	0	Acute respiratory tract inflammation	0	0	0
2019-05-01	K0731	0	1	Acute respiratory tract inflammation	0	0	0
2019-05-01	K0732	0	0	Acute respiratory tract inflammation	0	0	0
2019-05-01	K0733	0	1	Acute respiratory tract inflammation	0	0	0
2019-05-01	K0734	0	1	Acute respiratory tract inflammation	0	0	0
2019-05-01	K0735	2	0	Acute respiratory tract inflammation	0	0	0
2019-05-01	K0736	0	1	Acute respiratory tract inflammation	0	0	0
2019-05-01	K0737	1	0	Acute respiratory tract inflammation	1	0	0
2019-05-01	K0738	1	1	Acute respiratory tract inflammation	0	0	0
2019-05-01	K0739	1	1	Acute respiratory tract inflammation	0	0	0
2019-05-01	K0740	0	1	Acute respiratory tract inflammation	0	0	0
2019-05-01	K0741	2	0	Acute respiratory tract inflammation	0	1	0
2019-05-01	K0742	1	1	Acute respiratory tract inflammation	1	0	0
2019-05-01	K0743	1	0	Acute respiratory tract inflammation	0	0	0
2019-05-01	K0744	1	1	Acute respiratory tract inflammation	1	0	0
2019-05-01	K0745	0	0	Acute respiratory tract inflammation	0	0	0
2019-05-01	K0746	3	0	Acute respiratory tract inflammation	1	0	0
2019-05-01	K0747	1	0	Acute respiratory tract inflammation	1	0	0
2019-05-01	K0748	0	0	Acute respiratory tract inflammation	0	0	0
2019-05-01	K0749	0	0	Acute respiratory tract inflammation	0	0	0
2019-05-01	K0750	0	0	Acute respiratory tract inflammation	0	0	0
2019-05-01	K0751	0	0	Acute respiratory tract inflammation	1	0	0
2019-05-01	K0752	0	0	Acute respiratory tract inflammation	0	0	0
2019-05-01	K0753	1	0	Acute respiratory tract inflammation	1	0	0
2019-05-01	K0754	1	1	Acute respiratory tract inflammation	0	0	0
2019-05-01	K0755	2	1	Acute respiratory tract inflammation	0	0	0
2019-05-01	K0756	2	0	Acute respiratory tract inflammation	0	0	0
2019-05-01	K0757	1	1	Acute respiratory tract inflammation	0	0	0
2019-05-01	K0758	1	1	Acute respiratory tract inflammation	1	0	0
2019-05-01	K0759	0	0	Respiratory syncytial virus infection	0	0	0
2019-05-01	K0760	0	1	Acute respiratory tract inflammation	0	0	0
2019-06-01	K0761	2	1	Acute respiratory tract inflammation	1	0	0
2019-06-01	K0762	2	1	Acute respiratory tract inflammation	1	0	0
2019-06-01	K0763	0	1	Acute respiratory tract inflammation	1	0	0
2019-06-01	K0764	0	1	Acute respiratory tract inflammation	1	0	0
2019-06-01	K0765	0	0	Acute respiratory tract inflammation	1	1	0
2019-06-01	K0766	1	1	Acute respiratory tract inflammation	1	0	0
2019-06-01	K0767	0	0	Respiratory syncytial virus infection	1	0	0
2019-06-01	K0768	0	1	Acute respiratory tract inflammation	0	0	0
2019-06-01	K0769	0	0	Acute respiratory tract inflammation	1	0	0
2019-06-01	K0770	1	0	Acute respiratory tract inflammation	0	0	0
2019-06-01	K0771	1	0	Acute respiratory tract inflammation	0	0	0
2019-06-01	K0772	1	1	Acute respiratory tract inflammation	1	0	0
2019-06-01	K0773	1	1	Acute respiratory tract inflammation	0	1	0
2019-06-01	K0774	3	1	Acute respiratory tract inflammation	0	0	1	3
2019-06-01	K0775	1	0	Acute respiratory tract inflammation	0	0	0
2019-06-01	K0776	1	1	Acute respiratory tract inflammation	0	0	0
2019-06-01	K0777	1	0	Acute respiratory tract inflammation	1	0	0
2019-06-01	K0778	0	1	Acute respiratory tract inflammation	1	1	0
2019-06-01	K0779	1	1	Acute respiratory tract inflammation	0	0	0
2019-06-01	K0780	1	0	Acute respiratory tract inflammation	0	0	0
2019-06-01	K0781	1	0	Respiratory syncytial virus infection	0	1	0
2019-06-01	K0782	2	1	Acute respiratory tract inflammation	1	0	0
2019-06-01	K0783	0	1	Acute respiratory tract inflammation	0	0	0
2019-06-01	K0784	0	1	Acute respiratory tract inflammation	0	0	0
2019-06-01	K0785	0	0	Acute respiratory tract inflammation	1	1	0
2019-06-01	K0786	1	0	Acute respiratory tract inflammation	0	0	0
2019-06-01	K0787	1	0	Acute respiratory tract inflammation	1	0	0
2019-06-01	K0788	1	0	Adenovirus infection	0	0	0
2019-06-01	K0789	1	0	Respiratory syncytial virus infection	1	0	0
2019-06-01	K0790	0	0	Acute respiratory tract inflammation	0	1	0
2019-06-01	K0791	1	0	Acute respiratory tract inflammation	1	0	0
2019-06-01	K0792	0	0	Acute respiratory tract inflammation	1	1	0
2019-06-01	K0793	1	1	Acute respiratory tract inflammation	1	0	0
2019-06-01	K0794	1	1	Acute respiratory tract inflammation	1	0	0
2019-06-01	K0795	0	1	Acute respiratory tract inflammation	1	0	0
2019-06-01	K0796	0	1	Acute respiratory tract inflammation	1	0	0
2019-06-01	K0797	3	0	Acute respiratory tract inflammation	0	0	0
2019-06-01	K0798	1	0	Acute respiratory tract inflammation	0	0	0
2019-06-01	K0799	0	0	Adenovirus infection	0	0	0
2019-06-01	K0800	1	0	Acute respiratory tract inflammation	1	0	0
2019-07-01	K0801	1	0	Acute respiratory tract inflammation	0	0	0
2019-07-01	K0802	0	1	Acute respiratory tract inflammation	1	1	0
2019-07-01	K0803	2	0	Acute pneumonia	0	1	0
2019-07-01	K0804	4	1	Acute respiratory tract inflammation	1	0	0
2019-07-01	K0805	0	1	Acute respiratory tract inflammation	0	0	0
2019-07-01	K0806	1	0	Acute respiratory tract inflammation	1	0	0
2019-07-01	K0807	1	0	Acute respiratory tract inflammation	1	0	0
2019-07-01	K0808	1	1	Acute respiratory tract inflammation	1	1	0
2019-07-01	K0809	1	0	Respiratory syncytial virus infection	1	0	0
2019-07-01	K0810	1	1	Acute respiratory tract inflammation	0	0	0
2019-07-01	K0811	1	1	Respiratory syncytial virus infection	1	1	0
2019-07-01	K0812	1	1	Acute respiratory tract inflammation	0	1	0
2019-07-01	K0813	3	0	Acute respiratory tract inflammation	1	0	1	1
2019-07-01	K0814	0	1	Acute respiratory tract inflammation	1	0	0
2019-07-01	K0815	1	1	Acute respiratory tract inflammation	0	0	0
2019-07-01	K0816	1	1	Acute respiratory tract inflammation	0	1	0
2019-07-01	K0817	1	1	Acute respiratory tract inflammation	1	0	0
2019-07-01	K0818	0	0	Acute respiratory tract inflammation	0	1	0
2019-07-01	K0819	2	1	Acute respiratory tract inflammation	1	0	0
2019-07-01	K0820	0	1	Acute respiratory tract inflammation	1	0	0
2019-07-01	K0821	1	1	Acute respiratory tract inflammation	1	0	0
2019-07-01	K0822	2	1	Acute respiratory tract inflammation	1	0	0
2019-07-01	K0823	1	1	Respiratory syncytial virus infection	1	0	0
2019-07-01	K0824	1	1	Acute respiratory tract inflammation	1	0	0
2019-07-01	K0825	1	0	Acute respiratory tract inflammation	1	0	0
2019-07-01	K0826	1	1	Acute respiratory tract inflammation	1	0	0
2019-07-01	K0827	0	0	Acute respiratory tract inflammation	1	0	0
2019-07-01	K0828	1	1	Respiratory syncytial virus infection	1	0	0
2019-07-01	K0829	0	0	Acute respiratory tract inflammation	0	0	0
2019-07-01	K0830	0	1	Acute respiratory tract inflammation	0	0	0
2019-07-01	K0831	1	1	Acute respiratory tract inflammation	1	0	0
2019-07-01	K0832	0	0	Acute respiratory tract inflammation	0	0	0
2019-07-01	K0833	2	0	Acute pneumonia	1	0	0
2019-07-01	K0834	0	1	Respiratory syncytial virus infection	1	0	0
2019-07-01	K0835	0	1	Acute respiratory tract inflammation	0	0	0
2019-07-01	K0836	0	0	Acute respiratory tract inflammation	0	0	0
2019-07-01	K0837	0	0	Acute respiratory tract inflammation	0	0	0
2019-07-01	K0838	0	0	Respiratory syncytial virus infection	0	0	0
2019-07-01	K0839	0	0	Respiratory syncytial virus infection	0	0	0
2019-07-01	K0840	1	1	Respiratory syncytial virus infection	0	0	1	3
2019-08-01	K0841	1	0	Acute respiratory tract inflammation	1	0	0
2019-08-01	K0842	2	1	Acute respiratory tract inflammation	0	0	0
2019-08-01	K0843	1	1	Acute respiratory tract inflammation	0	0	0
2019-08-01	K0844	0	1	Respiratory syncytial virus infection	0	0	0
2019-08-01	K0845	0	0	Acute respiratory tract inflammation	0	0	0
2019-08-01	K0846	1	1	Acute respiratory tract inflammation	0	0	0
2019-08-01	K0847	0	1	Acute respiratory tract inflammation	0	0	0
2019-08-01	K0848	0	0	Respiratory syncytial virus infection	0	0	0
2019-08-01	K0849	1	1	Respiratory syncytial virus infection	0	0	0
2019-08-01	K0850	1	1	Respiratory syncytial virus infection	0	0	0
2019-08-01	K0851	0	1	Acute respiratory tract inflammation	0	0	0
2019-08-01	K0852	0	0	Acute respiratory tract inflammation	0	0	0
2019-08-01	K0853	1	0	Others	1	0	0
2019-08-01	K0854	2	1	Acute respiratory tract inflammation	0	0	0
2019-08-01	K0855	6	0	Acute respiratory tract inflammation	0	0	0
2019-08-01	K0856	0	0	Acute respiratory tract inflammation	0	0	0
2019-08-01	K0857	3	0	Acute respiratory tract inflammation	1	0	0
2019-08-01	K0858	0	1	Acute respiratory tract inflammation	0	0	0
2019-08-01	K0859	1	1	Acute respiratory tract inflammation	0	0	0
2019-08-01	K0860	3	0	Acute respiratory tract inflammation	0	0	0
2019-08-01	K0861	2	0	Acute respiratory tract inflammation	1	0	0
2019-08-01	K0862	1	0	Respiratory syncytial virus infection	0	0	0
2019-08-01	K0863	1	0	Respiratory syncytial virus infection	0	1	1	5
2019-08-01	K0864	0	0	Respiratory syncytial virus infection	0	0	0
2019-08-01	K0865	1	1	Acute respiratory tract inflammation	1	0	0
2019-08-01	K0866	1	1	Respiratory syncytial virus infection	0	0	0
2019-08-01	K0867	0	1	Acute respiratory tract inflammation	1	0	0
2019-08-01	K0868	1	0	Acute respiratory tract inflammation	0	1	0
2019-08-01	K0869	0	1	Acute respiratory tract inflammation	0	1	0
2019-08-01	K0870	0	1	Acute respiratory tract inflammation	1	0	0
2019-08-01	K0871	1	1	Acute respiratory tract inflammation	1	0	0
2019-08-01	K0872	0	0	Acute respiratory tract inflammation	0	0	0
2019-08-01	K0873	1	0	Acute respiratory tract inflammation	1	0	0
2019-08-01	K0874	1	1	Acute respiratory tract inflammation	0	0	0
2019-08-01	K0875	1	1	Acute respiratory tract inflammation	1	0	0
2019-08-01	K0876	1	0	Acute respiratory tract inflammation	0	0	0
2019-08-01	K0877	2	0	Acute respiratory tract inflammation	0	0	0
2019-08-01	K0878	1	0	Acute respiratory tract inflammation	0	0	0
2019-08-01	K0879	0	0	Acute respiratory tract inflammation	0	0	0
2019-08-01	K0880	2	0	Acute respiratory tract inflammation	0	0	0
2019-09-01	K0881	0	1	Acute respiratory tract inflammation	0	0	0
2019-09-01	K0882	2	1	Acute respiratory tract inflammation	0	0	0
2019-09-01	K0883	1	1	Respiratory syncytial virus infection	0	0	0
2019-09-01	K0884	0	1	Acute respiratory tract inflammation	0	0	0
2019-09-01	K0885	0	0	Respiratory syncytial virus infection	1	0	0
2019-09-01	K0886	2	1	Acute respiratory tract inflammation	0	0	0
2019-09-01	K0887	1	0	Acute respiratory tract inflammation	0	0	0
2019-09-01	K0888	0	0	Respiratory syncytial virus infection	1	0	0
2019-09-01	K0889	2	0	Acute respiratory tract inflammation	0	1	0
2019-09-01	K0890	1	0	Acute respiratory tract inflammation	0	0	0
2019-09-01	K0891	1	1	Acute respiratory tract inflammation	0	0	0
2019-09-01	K0892	1	1	Respiratory syncytial virus infection	1	1	1	2
2019-09-01	K0893	0	1	Acute respiratory tract inflammation	1	0	0
2019-09-01	K0894	2	0	Acute respiratory tract inflammation	0	0	0
2019-09-01	K0895	1	1	Respiratory syncytial virus infection	0	1	0
2019-09-01	K0896	0	1	Human metapneumovirus infection	0	1	0
2019-09-01	K0897	0	1	Acute respiratory tract inflammation	0	0	1	3
2019-09-01	K0898	2	0	Acute respiratory tract inflammation	0	0	0
2019-09-01	K0899	1	1	Acute respiratory tract inflammation	1	0	0
2019-09-01	K0900	1	1	Acute respiratory tract inflammation	0	0	1	3
2019-09-01	K0901	1	0	Respiratory syncytial virus infection	1	0	0
2019-09-01	K0902	0	0	Acute respiratory tract inflammation	0	0	0
2019-09-01	K0903	0	0	Acute pneumonia	0	1	0
2019-09-01	K0904	0	1	Acute respiratory tract inflammation	1	0	0
2019-09-01	K0905	0	0	Respiratory syncytial virus infection	1	1	0
2019-09-01	K0906	0	1	Acute respiratory tract inflammation	1	0	0
2019-09-01	K0907	1	1	Acute respiratory tract inflammation	1	0	0
2019-09-01	K0908	1	1	Acute respiratory tract inflammation	1	0	0
2019-09-01	K0909	0	1	Acute respiratory tract inflammation	1	0	0
2019-09-01	K0910	0	1	Acute respiratory tract inflammation	0	0	1	3
2019-09-01	K0911	2	0	Acute respiratory tract inflammation	0	0	1	3
2019-09-01	K0912	2	0	Respiratory syncytial virus infection	0	0	0
2019-09-01	K0913	1	1	Respiratory syncytial virus infection	0	0	0
2019-09-01	K0914	0	1	Respiratory syncytial virus infection	0	0	0
2019-09-01	K0915	1	0	Respiratory syncytial virus infection	1	0	0
2019-09-01	K0916	1	0	Acute respiratory tract inflammation	0	0	0
2019-09-01	K0917	1	0	Acute respiratory tract inflammation	1	0	1	1
2019-09-01	K0918	0	0	Acute respiratory tract inflammation	1	0	0
2019-09-01	K0919	1	0	Acute respiratory tract inflammation	0	0	0
2019-09-01	K0920	0	1	Acute respiratory tract inflammation	1	0	0
2019-10-01	K0921	1	1	Acute respiratory tract inflammation	0	0	0
2019-10-01	K0922	0	1	Respiratory syncytial virus infection	0	0	0
2019-10-01	K0923	1	0	Acute respiratory tract inflammation	0	0	0
2019-10-01	K0924	1	0	Acute respiratory tract inflammation	0	0	0
2019-10-01	K0925	1	0	Acute respiratory tract inflammation	1	0	0
2019-10-01	K0926	1	0	Acute respiratory tract inflammation	0	0	0
2019-10-01	K0927	0	1	Acute respiratory tract inflammation	0	1	0
2019-10-01	K0928	0	1	Acute respiratory tract inflammation	0	0	0
2019-10-01	K0929	1	0	Acute respiratory tract inflammation	0	0	0
2019-10-01	K0930	1	1	Acute respiratory tract inflammation	0	0	0
2019-10-01	K0931	1	0	Respiratory syncytial virus infection	0	1	0
2019-10-01	K0932	2	0	Acute respiratory tract inflammation	0	0	0
2019-10-01	K0933	2	1	Acute respiratory tract inflammation	0	0	0
2019-10-01	K0934	1	1	Acute respiratory tract inflammation	1	0	0
2019-10-01	K0935	3	1	Allergic rhinitis	0	0	0
2019-10-01	K0936	0	0	Acute respiratory tract inflammation	0	0	0
2019-10-01	K0937	3	1	Acute respiratory tract inflammation	0	0	0
2019-10-01	K0938	1	0	Acute respiratory tract inflammation	0	0	0
2019-10-01	K0939	1	1	Acute respiratory tract inflammation	0	0	0
2019-10-01	K0940	0	0	Acute respiratory tract inflammation	0	0	0
2019-10-01	K0941	1	1	Acute respiratory tract inflammation	0	0	0
2019-10-01	K0942	0	1	Acute respiratory tract inflammation	0	0	0
2019-10-01	K0943	4	0	Acute respiratory tract inflammation	0	0	0
2019-10-01	K0944	2	0	Acute respiratory tract inflammation	0	0	0
2019-10-01	K0945	0	0	Acute respiratory tract inflammation	0	0	0
2019-10-01	K0946	1	1	Acute respiratory tract inflammation	0	0	0
2019-10-01	K0947	1	1	Acute respiratory tract inflammation	0	0	0
2019-10-01	K0948	0	1	Acute respiratory tract inflammation	0	0	0
2019-10-01	K0949	0	1	Acute respiratory tract inflammation	1	1	0
2019-10-01	K0950	0	1	Acute respiratory tract inflammation	0	0	0
2019-10-01	K0951	1	0	Acute respiratory tract inflammation	0	0	0
2019-10-01	K0952	2	1	Acute respiratory tract inflammation	0	0	0
2019-10-01	K0953	1	0	Acute respiratory tract inflammation	0	0	0
2019-10-01	K0954	0	1	Acute respiratory tract inflammation	0	0	0
2019-10-01	K0955	0	1	Others	0	0	0
2019-10-01	K0956	2	1	Acute respiratory tract inflammation	0	0	0
2019-10-01	K0957	0	0	Acute respiratory tract inflammation	0	0	0
2019-10-01	K0958	1	0	Acute respiratory tract inflammation	0	0	0
2019-10-01	K0959	1	0	Acute respiratory tract inflammation	0	1	0
2019-10-01	K0960	1	1	Acute respiratory tract inflammation	0	0	0
2019-11-01	K0961	1	1	Acute respiratory tract inflammation	0	0	0
2019-11-01	K0962	2	1	Acute respiratory tract inflammation	0	0	0
2019-11-01	K0963	0	0	Acute respiratory tract inflammation	0	0	0
2019-11-01	K0964	0	1	Respiratory syncytial virus infection	0	0	0
2019-11-01	K0965	0	0	Acute respiratory tract inflammation	0	0	0
2019-11-01	K0966	2	0	Acute respiratory tract inflammation	0	0	1	4
2019-11-01	K0967	2	0	Acute respiratory tract inflammation	0	0	0
2019-11-01	K0968	1	1	Acute respiratory tract inflammation	0	0	0
2019-11-01	K0969	1	1	Acute respiratory tract inflammation	1	0	0
2019-11-01	K0970	0	0	Respiratory syncytial virus infection	0	0	0
2019-11-01	K0971	1	0	Acute respiratory tract inflammation	0	0	0
2019-11-01	K0972	1	0	Acute respiratory tract inflammation	1	1	0
2019-11-01	K0973	1	0	Acute respiratory tract inflammation	0	1	0
2019-11-01	K0974	0	1	Acute respiratory tract inflammation	0	0	0
2019-11-01	K0975	0	0	Acute respiratory tract inflammation	0	0	0
2019-11-01	K0976	0	0	Acute respiratory tract inflammation	0	0	1	1
2019-11-01	K0977	1	1	Acute respiratory tract inflammation	0	0	0
2019-11-01	K0978	0	0	Acute respiratory tract inflammation	1	0	0
2019-11-01	K0979	1	0	Acute respiratory tract inflammation	0	0	0
2019-11-01	K0980	2	0	Acute respiratory tract inflammation	0	0	0
2019-11-01	K0981	1	1	Acute respiratory tract inflammation	1	0	1	3
2019-11-01	K0982	1	0	Acute respiratory tract inflammation	1	0	0
2019-11-01	K0983	1	1	Acute respiratory tract inflammation	0	0	0
2019-11-01	K0984	0	1	Acute respiratory tract inflammation	0	0	0
2019-11-01	K0985	0	0	Acute respiratory tract inflammation	0	0	0
2019-11-01	K0986	1	0	Acute respiratory tract inflammation	0	0	0
2019-11-01	K0987	0	0	Respiratory syncytial virus infection	0	0	0
2019-11-01	K0988	1	0	Acute respiratory tract inflammation	0	0	0
2019-11-01	K0989	2	1	Acute respiratory tract inflammation	0	0	0
2019-11-01	K0990	1	0	Acute respiratory tract inflammation	0	0	0
2019-11-01	K0991	0	1	Acute respiratory tract inflammation	1	0	0
2019-11-01	K0992	1	0	Acute respiratory tract inflammation	0	0	0
2019-11-01	K0993	3	0	Acute respiratory tract inflammation	0	0	1	3
2019-11-01	K0994	0	1	Acute respiratory tract inflammation	0	0	0
2019-11-01	K0995	0	0	Acute respiratory tract inflammation	0	0	0
2019-11-01	K0996	1	0	Acute respiratory tract inflammation	0	0	0
2019-11-01	K0997	1	0	Acute respiratory tract inflammation	0	0	0
2019-11-01	K0998	0	0	Acute respiratory tract inflammation	0	0	1	2
2019-11-01	K0999	1	0	Acute respiratory tract inflammation	0	0	1	5
2019-11-01	K1000	1	1	Acute respiratory tract inflammation	0	0	0
2019-12-01	K1001	1	1	Respiratory syncytial virus infection	1	0	0
2019-12-01	K1002	2	0	Acute respiratory tract inflammation	0	0	0
2019-12-01	K1003	2	1	Acute respiratory tract inflammation	1	0	0
2019-12-01	K1004	2	0	Acute respiratory tract inflammation	0	1	0
2019-12-01	K1005	0	0	Acute respiratory tract inflammation	0	0	0
2019-12-01	K1006	1	0	Respiratory syncytial virus infection	1	0	0
2019-12-01	K1007	1	0	Acute respiratory tract inflammation	1	0	0
2019-12-01	K1008	2	0	Acute respiratory tract inflammation	0	0	0
2019-12-01	K1009	1	0	Acute respiratory tract inflammation	0	0	0
2019-12-01	K1010	0	0	Acute respiratory tract inflammation	0	0	0
2019-12-01	K1011	1	0	Acute respiratory tract inflammation	0	0	0
2019-12-01	K1012	2	1	Acute respiratory tract inflammation	1	0	0
2019-12-01	K1013	2	1	Acute respiratory tract inflammation	0	0	0
2019-12-01	K1014	0	0	Acute respiratory tract inflammation	0	0	0
2019-12-01	K1015	1	1	Acute respiratory tract inflammation	1	0	0
2019-12-01	K1016	0	0	Acute respiratory tract inflammation	0	0	1	3
2019-12-01	K1017	0	0	Acute respiratory tract inflammation	1	0	0
2019-12-01	K1018	1	0	Acute respiratory tract inflammation	1	0	0
2019-12-01	K1019	1	0	Acute respiratory tract inflammation	1	0	0
2019-12-01	K1020	4	1	Acute respiratory tract inflammation	1	0	1	5
2019-12-01	K1021	1	0	Acute respiratory tract inflammation	0	0	0
2019-12-01	K1022	2	1	Acute respiratory tract inflammation	1	0	0
2019-12-01	K1023	1	1	Acute respiratory tract inflammation	1	0	0
2019-12-01	K1024	0	1	Acute respiratory tract inflammation	1	0	0
2019-12-01	K1025	1	1	Acute respiratory tract inflammation	0	0	0
2019-12-01	K1026	1	0	Acute respiratory tract inflammation	0	0	0
2019-12-01	K1027	0	0	Acute respiratory tract inflammation	0	0	0
2019-12-01	K1028	2	1	Acute respiratory tract inflammation	0	0	0
2019-12-01	K1029	1	1	Acute respiratory tract inflammation	0	1	0
2019-12-01	K1030	0	0	Acute respiratory tract inflammation	0	0	0
2019-12-01	K1031	1	1	Acute respiratory tract inflammation	0	0	0
2019-12-01	K1032	1	1	Acute respiratory tract inflammation	1	0	0
2019-12-01	K1033	0	1	Respiratory syncytial virus infection	1	1	0
2019-12-01	K1034	0	0	Acute respiratory tract inflammation	0	0	0
2019-12-01	K1035	1	0	Acute respiratory tract inflammation	1	0	0
2019-12-01	K1036	1	0	Acute respiratory tract inflammation	0	0	0
2019-12-01	K1037	2	0	Acute respiratory tract inflammation	0	0	0
2019-12-01	K1038	1	0	Acute respiratory tract inflammation	0	0	1	5
2019-12-01	K1039	1	0	Acute respiratory tract inflammation	1	0	0
2019-12-01	K1040	1	0	Respiratory syncytial virus infection	1	0	0
